# Supplementary material for: Plasmid ATLAS: plasmid visual analytics and identification in high-throughput sequencing data
Source: Nucleic Acids Res. 2018 Nov 5;47(Database issue):D188–94. doi: 10.1093/nar/gky1073 (PMC6323984; doi:10.1093/nar/gky1073)
Supplement: Supplementary Data [file gky1073_supplemental_files.zip]

Archive with 5 entries (5 files):
- fastanivsmash_FigureS2.html
- Figure_S1_distribution_removed.html
- mash_vs_ani_FigureS3.html
- supplementary_material_legends.docx
- Table_S1_patlas_1.6.0_removed_database_entries.xls
