# Supplementary material for: Plasmid ATLAS: plasmid visual analytics and identification in high-throughput sequencing data
Source: Nucleic Acids Res. 2018 Nov 5;47(Database issue):D188–94. doi: 10.1093/nar/gky1073 (PMC6323984; doi:10.1093/nar/gky1073)
Supplement: Supplementary Data [file gky1073_supplemental_files.zip › Table_S1_patlas_1.6.0_removed_database_entries.xls]

## Sheet: removed_entries_stats
fasta header	sequence length	reason	filename
>NC_011511_1_Klebsiella_pneumoniae_plasmid_p169__complete_sequence	3679	Crowd curation(synthetic plasmid)	plasmid.1.1.genomic.fna
>NC_011512_1_Klebsiella_pneumoniae_plasmid_p9701__complete_sequence	4840	Crowd curation(synthetic plasmid)	plasmid.1.1.genomic.fna
>NC_025014_1_Escherichia_coli_F_plasmid_traD_gene	2154	Crowd curation(gene characterization)	plasmid.1.1.genomic.fna
>NC_025157_1_Origin_of_replication_of_plasmid_colE1_and_immunity_region	1683	origin	plasmid.1.1.genomic.fna
>NG_047055_1_Staphylococcus_aureus_SK18_pSK1_gene_for_bifunctional_aminoglycoside_N-acetyltransferase_AAC_6'_-Ie_aminoglycoside_O-phosphotransferase_APH_2''_-Ia__complete_CDS	1640	cds	plasmid.1.1.genomic.fna
>NG_047212_1_Staphylococcus_warneri_pGTK3_gene_for_bifunctional_aminoglycoside_N-acetyltransferase_AAC_6'_-Ie_aminoglycoside_O-phosphotransferase_APH_2''_-Ia__complete_CDS	1640	cds	plasmid.1.1.genomic.fna
>NG_047217_1_Macrococcus_caseolyticus_JCSC5402_pMCCL2_gene_for_bifunctional_aminoglycoside_N-acetyltransferase_AAC_6'_-Ie_aminoglycoside_O-phosphotransferase_APH_2''_-Ia__complete_CDS	1676	cds	plasmid.1.1.genomic.fna
>NG_047232_1_Serratia_marcescens_pUO901_aac_3_-I_gene_for_AAC_3_-I_family_aminoglycoside_3-N-acetyltransferase__complete_CDS	665	cds	plasmid.1.1.genomic.fna
>NG_047233_1_Salmonella_enterica_subsp__enterica_serovar_Typhimurium_pSEM_aac_3_-I_gene_for_AAC_3_-I_family_aminoglycoside_3-N-acetyltransferase__complete_CDS	665	cds	plasmid.1.1.genomic.fna
>NG_047237_1_Pseudomonas_aeruginosa_Ps142_Rms149_aac_3_-I_gene_for_AAC_3_-I_family_aminoglycoside_3-N-acetyltransferase__complete_CDS	665	cds	plasmid.1.1.genomic.fna
>NG_047282_1_Serratia_marcescens_11663_p11663_aac_6'_-Ian_gene_for_aminoglycoside_N-acetyltransferase_AAC_6'_-Ian__complete_CDS	773	cds	plasmid.1.1.genomic.fna
>NG_047286_1_Klebsiella_pneumoniae_pJHC-MW1_aac_6'_-Ib_gene_for_AAC_6'_-Ib_family_aminoglycoside_6'-N-acetyltransferase__complete_CDS	606	cds	plasmid.1.1.genomic.fna
>NG_047288_1_Klebsiella_pneumoniae_p22K9_aac_6'_-Ib_gene_for_AAC_6'_-Ib_family_aminoglycoside_6'-N-acetyltransferase__complete_CDS	755	cds	plasmid.1.1.genomic.fna
>NG_047289_1_Klebsiella_pneumoniae_pJHCMW1_aac_6'_-Ib_gene_for_AAC_6'_-Ib_family_aminoglycoside_6'-N-acetyltransferase__complete_CDS	606	cds	plasmid.1.1.genomic.fna
>NG_047291_1_Klebsiella_pneumoniae_BM4686_pIP849_aac_6'_-Ib_gene_for_AAC_6'_-Ib_family_aminoglycoside_6'-N-acetyltransferase__complete_CDS	755	cds	plasmid.1.1.genomic.fna
>NG_047303_1__Enterobacter__aerogenes_pBWH301_aac_6'_-Il_gene_for_aminoglycoside_N-acetyltransferase_AAC_6'_-Il__complete_CDS	659	cds	plasmid.1.1.genomic.fna
>NG_047305_1_Proteus_mirabilis_P13_unnamed_aac_6'_-Il_gene_for_aminoglycoside_N-acetyltransferase_AAC_6'_-Il__complete_CDS	659	cds	plasmid.1.1.genomic.fna
>NG_047322_1_Campylobacter_jejuni_CG8245_pCG8245_aad9_gene_for_aminoglycoside_nucleotidyltransferase_ANT9__complete_CDS	977	cds	plasmid.1.1.genomic.fna
>NG_047324_1_Escherichia_coli_R6-5_aadA1_gene_for_ANT_3''_-Ia_family_aminoglycoside_nucleotidyltransferase_AadA1__complete_CDS	992	cds	plasmid.1.1.genomic.fna
>NG_047325_1_Escherichia_coli_MG-1_R751_aadA1_gene_for_ANT_3''_-Ia_family_aminoglycoside_nucleotidyltransferase_AadA1__complete_CDS	992	cds	plasmid.1.1.genomic.fna
>NG_047328_1_Vibrio_fluvialis_unnamed_aadA1_gene_for_ANT_3''_-Ia_family_aminoglycoside_nucleotidyltransferase_AadA1__complete_CDS	948	cds	plasmid.1.1.genomic.fna
>NG_047329_1_Pseudomonas_aeruginosa_R388-R151_hybrid_aadA10_gene_for_ANT_3''_-Ia_family_aminoglycoside_nucleotidyltransferase_AadA10__complete_CDS	1034	cds	plasmid.1.1.genomic.fna
>NG_047335_1_Providencia_rettgeri_R7K_aadA13_gene_for_ANT_3''_-Ia_family_aminoglycoside_nucleotidyltransferase_AadA13__complete_CDS	998	cds	plasmid.1.1.genomic.fna
>NG_047339_1_Vibrio_cholerae_non-O1_non-O139_pRJ354C_aadA16_gene_for_ANT_3''_-Ia_family_aminoglycoside_nucleotidyltransferase_AadA16__complete_CDS	1046	cds	plasmid.1.1.genomic.fna
>NG_047340_1_Escherichia_coli_1387_pHS1387_aadA16_gene_for_ANT_3''_-Ia_family_aminoglycoside_nucleotidyltransferase_AadA16__complete_CDS	1046	cds	plasmid.1.1.genomic.fna
>NG_047343_1_Escherichia_coli_GUE_pGUE-NDM_aadA2_gene_for_ANT_3''_-Ia_family_aminoglycoside_nucleotidyltransferase_AadA2__complete_CDS	992	cds	plasmid.1.1.genomic.fna
>NG_047346_1_Salmonella_enterica_subsp__enterica_serovar_Typhimurium_CNM_179_02_pUO-StVR7_aadA22_gene_for_ANT_3''_-Ia_family_aminoglycoside_nucleotidyltransferase_AadA22__complete_CDS	945	cds	plasmid.1.1.genomic.fna
>NG_047360_1_Pseudomonas_aeruginosa_p804_03_aadA6_gene_for_ANT_3''_-Ia_family_aminoglycoside_nucleotidyltransferase_AadA6__complete_CDS	969	cds	plasmid.1.1.genomic.fna
>NG_047368_1_Corynebacterium_glutamicum_LP-6_pTET3_aadA9_gene_for_ANT_3''_-Ia_family_aminoglycoside_nucleotidyltransferase_AadA9__complete_CDS	1037	cds	plasmid.1.1.genomic.fna
>NG_047378_1_Pediococcus_acidilactici_NCIMB_6990_pEOC01_aadE_gene_for_aminoglycoside_6-adenylyltransferase_AadE__complete_CDS	994	cds	plasmid.1.1.genomic.fna
>NG_047394_1_Enterococcus_faecalis_pSL1_ant_6_-Ia_gene_for_aminoglycoside_nucleotidyltransferase_ANT_6_-Ia__complete_CDS	1109	cds	plasmid.1.1.genomic.fna
>NG_047405_1_Campylobacter_jejuni_CG8245_pCG8245_aph_2''_-If_gene_for_aminoglycoside_O-phosphotransferase_APH_2''_-If__complete_CDS	1094	cds	plasmid.1.1.genomic.fna
>NG_047407_1_Campylobacter_coli_CVM_N29710_pN29710-1_aph_2''_-Ig_gene_for_aminoglycoside_O-phosphotransferase_APH_2''_-Ig__complete_CDS	1121	cds	plasmid.1.1.genomic.fna
>NG_047412_1_Escherichia_coli_RSF1010_aph_3''_-Ib_gene_for_aminoglycoside_O-phosphotransferase_APH_3''_-Ib__complete_CDS	966	cds	plasmid.1.1.genomic.fna
>NG_047414_1_Escherichia_coli_HM69_pIP1518_aph_3''_-Ib_gene_for_aminoglycoside_O-phosphotransferase_APH_3''_-Ib__complete_CDS	804	cds	plasmid.1.1.genomic.fna
>NG_047415_1_Pseudomonas_aeruginosa_RPL11_aph_3''_-Ib_gene_for_aminoglycoside_O-phosphotransferase_APH_3''_-Ib__complete_CDS	1004	cds	plasmid.1.1.genomic.fna
>NG_047421_1_Enterococcus_faecalis_pSL1_aph_3'_-IIIa_gene_for_aminoglycoside_O-phosphotransferase_APH_3'_-IIIa__complete_CDS	995	cds	plasmid.1.1.genomic.fna
>NG_047431_1_Klebsiella_pneumoniae_5214773_pBWH77_aph_3'_-Ia_gene_for_aminoglycoside_O-phosphotransferase_APH_3'_-Ia__complete_CDS	1016	cds	plasmid.1.1.genomic.fna
>NG_047435_1_Salmonella_enterica_subsp__enterica_serovar_Typhimurium_NTP16_aph_3'_-Ia_gene_for_aminoglycoside_O-phosphotransferase_APH_3'_-Ia__complete_CDS	1016	cds	plasmid.1.1.genomic.fna
>NG_047436_1_Proteus_vulgaris_UR-75_Rts1_aph_3'_-Ia_gene_for_aminoglycoside_O-phosphotransferase_APH_3'_-Ia__complete_CDS	1016	cds	plasmid.1.1.genomic.fna
>NG_047438_1_Proteus_mirabilis_R772_aph_3'_-Ia_gene_for_aminoglycoside_O-phosphotransferase_APH_3'_-Ia__complete_CDS	1016	cds	plasmid.1.1.genomic.fna
>NG_047439_1_Avibacterium_paragallinarum_A14_pYMH5_aph_3'_-Ia_gene_for_aminoglycoside_O-phosphotransferase_APH_3'_-Ia__complete_CDS	1016	cds	plasmid.1.1.genomic.fna
>NG_047440_1_Enterobacter_cloacae_pEC-IMP_aph_3'_-Ia_gene_for_aminoglycoside_O-phosphotransferase_APH_3'_-Ia__complete_CDS	1016	cds	plasmid.1.1.genomic.fna
>NG_047441_1_Klebsiella_pneumoniae_GDKA1_pGDKA1_aph_3'_-Ia_gene_for_aminoglycoside_O-phosphotransferase_APH_3'_-Ia__complete_CDS	1016	cds	plasmid.1.1.genomic.fna
>NG_047445_1_Escherichia_coli_pIE639_aph_3'_-Id_gene_for_aminoglycoside_O-phosphotransferase_APH_3'_-Id__complete_CDS	1016	cds	plasmid.1.1.genomic.fna
>NG_047464_1_Escherichia_coli_RSF1010_aph_6_-Id_gene_for_aminoglycoside_O-phosphotransferase_APH_6_-Id__complete_CDS	1037	cds	plasmid.1.1.genomic.fna
>NG_047467_1_Actinobacillus_pleuropneumoniae_pMS260_aph_6_-Id_gene_for_aminoglycoside_O-phosphotransferase_APH_6_-Id__complete_CDS	1037	cds	plasmid.1.1.genomic.fna
>NG_047475_1_Staphylococcus_aureus_subsp__aureus_ST398_pKKS49_apmA_gene_for_aminocyclitol_acetyltransferase_ApmA__complete_CDS	1025	cds	plasmid.1.1.genomic.fna
>NG_047476_1_Klebsiella_pneumoniae_BM4536_pIP1204_armA_gene_for_ArmA_family_16S_rRNA__guanine_1405_-N_7__-methyltransferase__complete_CDS	974	cds	plasmid.1.1.genomic.fna
>NG_047483_1_Pseudomonas_aeruginosa_Ps142_Rms149_bla_gene_for_class_A_beta-lactamase__complete_CDS	1082	cds	plasmid.1.1.genomic.fna
>NG_047536_1_Staphylococcus_haemolyticus_NVH97A_pNVH97A_blaR1_gene_for_beta-lactam_sensor_signal_transducer_BlaR1__complete_CDS	1958	cds	plasmid.1.1.genomic.fna
>NG_047537_1_Staphylococcus_epidermidis_RP62A_pSERP_blaR1_gene_for_beta-lactam_sensor_signal_transducer_BlaR1__complete_CDS	1958	cds	plasmid.1.1.genomic.fna
>NG_047539_1_Staphylococcus_aureus_subsp__aureus_TCH60_unnamed_blaR1_gene_for_beta-lactam_sensor_signal_transducer_BlaR1__complete_CDS	1958	cds	plasmid.1.1.genomic.fna
>NG_047555_1_Escherichia_coli_DIJ1_pO86A1_ble_gene_for_bleomycin_binding_protein__complete_CDS	581	cds	plasmid.1.1.genomic.fna
>NG_047562_1_Lactobacillus_reuteri_G4_pTC82_cat-TC_gene_for_type_A-9_chloramphenicol_O-acetyltransferase_Cat-TC__complete_CDS	917	cds	plasmid.1.1.genomic.fna
>NG_047564_1_Staphylococcus_aureus_pC194_catA_gene_for_type_A-9_chloramphenicol_O-acetyltransferase__complete_CDS	851	cds	plasmid.1.1.genomic.fna
>NG_047565_1_Staphylococcus_aureus_pUB112_catA_gene_for_type_A-7_chloramphenicol_O-acetyltransferase__complete_CDS	794	cds	plasmid.1.1.genomic.fna
>NG_047566_1_Staphylococcus_aureus_pC221_catA_gene_for_type_A-7_chloramphenicol_O-acetyltransferase__complete_CDS	848	cds	plasmid.1.1.genomic.fna
>NG_047567_1_Staphylococcus_aureus_pSCS6_catA_gene_for_type_A-7_chloramphenicol_O-acetyltransferase__complete_CDS	781	cds	plasmid.1.1.genomic.fna
>NG_047573_1_Vibrio_anguillarum_pJA7324_catA_gene_for_type_A-14_chloramphenicol_O-acetyltransferase__complete_CDS	851	cds	plasmid.1.1.genomic.fna
>NG_047575_1_Staphylococcus_aureus_pKH7_catA_gene_for_type_A-7_chloramphenicol_O-acetyltransferase__complete_CDS	848	cds	plasmid.1.1.genomic.fna
>NG_047576_1_Staphylococcus_aureus_MC524_pMC524__MBM_catA_gene_for_type_A-9_chloramphenicol_O-acetyltransferase__complete_CDS	851	cds	plasmid.1.1.genomic.fna
>NG_047578_1_Enterococcus_faecium_pRUM_catA_gene_for_type_A-8_chloramphenicol_O-acetyltransferase__complete_CDS	848	cds	plasmid.1.1.genomic.fna
>NG_047579_1_Lactococcus_lactis_subsp__lactis_K214_pK214_catA_gene_for_type_A-8_chloramphenicol_O-acetyltransferase__complete_CDS	848	cds	plasmid.1.1.genomic.fna
>NG_047580_1_Staphylococcus_sciuri_pC194-like_catA_gene_for_type_A-9_chloramphenicol_O-acetyltransferase__complete_CDS	851	cds	plasmid.1.1.genomic.fna
>NG_047586_1_Serratia_marcescens_R478_catA1_gene_for_type_A-1_chloramphenicol_O-acetyltransferase__complete_CDS	860	cds	plasmid.1.1.genomic.fna
>NG_047595_1_Aeromonas_salmonicida_Ar-32_pAr-32_catA2_gene_for_type_A-2_chloramphenicol_O-acetyltransferase_CatII__complete_CDS	842	cds	plasmid.1.1.genomic.fna
>NG_047596_1_Salmonella_sp__TC67_pTC67_catA2_gene_for_type_A-2_chloramphenicol_O-acetyltransferase_CatII__complete_CDS	842	cds	plasmid.1.1.genomic.fna
>NG_047599_1_Klebsiella_pneumoniae_BM4686_pIP849_catB_gene_for_type_B_chloramphenicol_O-acetyltransferase__complete_CDS	783	cds	plasmid.1.1.genomic.fna
>NG_047603_1_Pasteurella_multocida_pJR1_catB2_gene_for_type_B-2_chloramphenicol_O-acetyltransferase_CatB2__complete_CDS	833	cds	plasmid.1.1.genomic.fna
>NG_047604_1__Enterobacter__aerogenes_pBWH301_catB3_gene_for_type_B-3_chloramphenicol_O-acetyltransferase_CatB3__complete_CDS	833	cds	plasmid.1.1.genomic.fna
>NG_047605_1_Salmonella_enterica_subsp__enterica_serovar_Typhimurium_incFI_catB3_gene_for_type_B-3_chloramphenicol_O-acetyltransferase_CatB3__complete_CDS	833	cds	plasmid.1.1.genomic.fna
>NG_047607_1_Morganella_morganii_M_0502-1_unnamed_catB3_gene_for_type_B-3_chloramphenicol_O-acetyltransferase_CatB3__complete_CDS	810	cds	plasmid.1.1.genomic.fna
>NG_047612_1_Klebsiella_pneumoniae_He96_pHe96_catB3_gene_for_type_B-3_chloramphenicol_O-acetyltransferase_CatB3__complete_CDS	833	cds	plasmid.1.1.genomic.fna
>NG_047616_1_Klebsiella_pneumoniae_pKB42_catB8_gene_for_type_B-3_chloramphenicol_O-acetyltransferase_CatB8__complete_CDS	790	cds	plasmid.1.1.genomic.fna
>NG_047619_1_Shigella_sonnei_pSS2852_catB8_gene_for_type_B-3_chloramphenicol_O-acetyltransferase_CatB8__complete_CDS	833	cds	plasmid.1.1.genomic.fna
>NG_047646_1_Pseudomonas_aeruginosa_R1033_cmlA1_gene_for_chloramphenicol_efflux_MFS_transporter_CmlA1__complete_CDS	1460	cds	plasmid.1.1.genomic.fna
>NG_047652_1_Klebsiella_pneumoniae_Kp0506_p0506_cmlA4_gene_for_chloramphenicol_efflux_MFS_transporter_CmlA4__complete_CDS	1460	cds	plasmid.1.1.genomic.fna
>NG_047653_1_Escherichia_coli_MG-1_R751_cmlA5_gene_for_chloramphenicol_efflux_MFS_transporter_CmlA5__complete_CDS	1460	cds	plasmid.1.1.genomic.fna
>NG_047657_1__Enterobacter__aerogenes_BM2688-I_pIP833_cmlB_gene_for_chloramphenicol_efflux_MFS_transporter_CmlB__complete_CDS	1430	cds	plasmid.1.1.genomic.fna
>NG_047658_1_Bordetella_bronchiseptica_pKBB1115__naturally_occurring___50_kb__cmlB1_gene_for_chloramphenicol_efflux_MFS_transporter_CmlB1__complete_CDS	1466	cds	plasmid.1.1.genomic.fna
>NG_047686_1_Escherichia_coli_pDGO100_dfrA10_gene_for_trimethoprim-resistant_dihydrofolate_reductase_DfrA10__complete_CDS	764	cds	plasmid.1.1.genomic.fna
>NG_047694_1_Escherichia_coli_pUK1329_dfrA14_gene_for_trimethoprim-resistant_dihydrofolate_reductase_DfrA14__complete_CDS	645	cds	plasmid.1.1.genomic.fna
>NG_047695_1_Escherichia_coli_pUK163_dfrA14_gene_for_trimethoprim-resistant_dihydrofolate_reductase_DfrA14__complete_CDS	604	cds	plasmid.1.1.genomic.fna
>NG_047696_1_Salmonella_enterica_subsp__enterica_serovar_Typhimurium_str__DT104_P5060690_pDEP61_dfrA14_gene_for_trimethoprim-resistant_dihydrofolate_reductase_DfrA14__complete_CDS	540	cds	plasmid.1.1.genomic.fna
>NG_047705_1_Salmonella_enterica_subsp__enterica_serovar_Typhimurium_DT104-1178_pIE1142_dfrA16_gene_for_trimethoprim-resistant_dihydrofolate_reductase_DfrA16__complete_CDS	674	cds	plasmid.1.1.genomic.fna
>NG_047706_1_Escherichia_coli_785-D_pMSP071_dfrA16_gene_for_trimethoprim-resistant_dihydrofolate_reductase_DfrA16__complete_CDS	674	cds	plasmid.1.1.genomic.fna
>NG_047707_1_Escherichia_coli_pKO56_dfrA16_gene_for_trimethoprim-resistant_dihydrofolate_reductase_DfrA16__complete_CDS	674	cds	plasmid.1.1.genomic.fna
>NG_047712_1_Escherichia_coli_GL1_unnamed_dfrA17_gene_for_trimethoprim-resistant_dihydrofolate_reductase_DfrA17__complete_CDS	674	cds	plasmid.1.1.genomic.fna
>NG_047714_1_Pasteurella_multocida_pCCK154_dfrA20_gene_for_trimethoprim-resistant_dihydrofolate_reductase_DfrA20__complete_CDS	710	cds	plasmid.1.1.genomic.fna
>NG_047719_1_Salmonella_enterica_subsp__enterica_serovar_Typhimurium_t-ST4_dfrA23_gene_for_trimethoprim-resistant_dihydrofolate_reductase_DfrA23__complete_CDS	761	cds	plasmid.1.1.genomic.fna
>NG_047728_1_Vibrio_cholerae_O1_2004VN84_pVN84_dfrA31_gene_for_trimethoprim-resistant_dihydrofolate_reductase_DfrA31__complete_CDS	674	cds	plasmid.1.1.genomic.fna
>NG_047741_1_Escherichia_coli_pLMO226_dfrA8_gene_for_trimethoprim-resistant_dihydrofolate_reductase_DfrA8__complete_CDS	710	cds	plasmid.1.1.genomic.fna
>NG_047743_1_Escherichia_coli_pLMO239_dfrB1_gene_for_trimethoprim-resistant_dihydrofolate_reductase_DfrB1__complete_CDS	437	cds	plasmid.1.1.genomic.fna
>NG_047757_1_Yersinia_ruckeri_YR71_pYR1_dfrI_gene_for_trimethoprim-resistant_dihydrofolate_reductase_DfrI__complete_CDS	776	cds	plasmid.1.1.genomic.fna
>NG_047759_1_Staphylococcus_aureus_subsp__aureus_ST398_pKKS825_dfrK_gene_for_trimethoprim-resistant_dihydrofolate_reductase_DfrK__complete_CDS	692	cds	plasmid.1.1.genomic.fna
>NG_047763_1_Providencia_stuartii_1723_pLQ1723_ere_A__gene_for_EreA_family_erythromycin_esterase__complete_CDS	1420	cds	plasmid.1.1.genomic.fna
>NG_047765_1_Escherichia_coli_BM2195_pIP1100_ere_A__gene_for_EreA_family_erythromycin_esterase__complete_CDS	1421	cds	plasmid.1.1.genomic.fna
>NG_047768_1_Escherichia_coli_BM2570_pIP1527_ere_B__gene_for_EreB_family_erythromycin_esterase__complete_CDS	1460	cds	plasmid.1.1.genomic.fna
>NG_047769_1_Escherichia_coli_pIP1527_ere_B__gene_for_EreB_family_erythromycin_esterase__complete_CDS	1460	cds	plasmid.1.1.genomic.fna
>NG_047776_1_Staphylococcus_sciuri_pSCFS1_erm_33__gene_for_23S_rRNA__adenine_2058_-N_6__-methyltransferase_Erm_33___complete_CDS	832	cds	plasmid.1.1.genomic.fna
>NG_047779_1_Micrococcus_luteus_MAW843_pMEC2_erm_36__gene_for_23S_rRNA__adenine_2058_-N_6__-methyltransferase_Erm_36___complete_CDS	1046	cds	plasmid.1.1.genomic.fna
>NG_047797_1_Streptococcus_pyogenes_pBT233_erm_B__gene_for_23S_rRNA__adenine_2058_-N_6__-methyltransferase_Erm_B___complete_CDS	938	cds	plasmid.1.1.genomic.fna
>NG_047803_1_Lactobacillus_reuteri_pLUL631_erm_B__gene_for_23S_rRNA__adenine_2058_-N_6__-methyltransferase_Erm_B___complete_CDS	938	cds	plasmid.1.1.genomic.fna
>NG_047805_1_Staphylococcus_aureus_pE194_erm_C__gene_for_23S_rRNA__adenine_2058_-N_6__-methyltransferase_Erm_C___complete_CDS	935	cds	plasmid.1.1.genomic.fna
>NG_047806_1_Bacillus_subtilis_pIM13_erm_C__gene_for_23S_rRNA__adenine_2058_-N_6__-methyltransferase_Erm_C___complete_CDS	894	cds	plasmid.1.1.genomic.fna
>NG_047807_1_Staphylococcus_epidermidis_pNE131_erm_C__gene_for_23S_rRNA__adenine_2058_-N_6__-methyltransferase_Erm_C___complete_CDS	935	cds	plasmid.1.1.genomic.fna
>NG_047809_1_Staphylococcus_aureus_T48_pT48_erm_C__gene_for_23S_rRNA__adenine_2058_-N_6__-methyltransferase_Erm_C___complete_CDS	935	cds	plasmid.1.1.genomic.fna
>NG_047810_1_Staphylococcus_chromogenes_3688_pPV141_erm_C__gene_for_23S_rRNA__adenine_2058_-N_6__-methyltransferase_Erm_C___complete_CDS	935	cds	plasmid.1.1.genomic.fna
>NG_047811_1_Staphylococcus_haemolyticus_227a_pSES4a_erm_C__gene_for_23S_rRNA__adenine_2058_-N_6__-methyltransferase_Erm_C___complete_CDS	834	cds	plasmid.1.1.genomic.fna
>NG_047812_1_Staphylococcus_hominis_736153_pSES5_erm_C__gene_for_23S_rRNA__adenine_2058_-N_6__-methyltransferase_Erm_C___complete_CDS	877	cds	plasmid.1.1.genomic.fna
>NG_047813_1_Staphylococcus_simulans_13044_pPV142_erm_C__gene_for_23S_rRNA__adenine_2058_-N_6__-methyltransferase_Erm_C___complete_CDS	935	cds	plasmid.1.1.genomic.fna
>NG_047814_1_Staphylococcus_hyicus_46_pSES21_erm_C__gene_for_23S_rRNA__adenine_2058_-N_6__-methyltransferase_Erm_C___complete_CDS	887	cds	plasmid.1.1.genomic.fna
>NG_047815_1_Staphylococcus_aureus_CMRSA_pWBG738_erm_C__gene_for_23S_rRNA__adenine_2058_-N_6__-methyltransferase_Erm_C___complete_CDS	935	cds	plasmid.1.1.genomic.fna
>NG_047816_1_Staphylococcus_saprophyticus_pSES22_erm_C__gene_for_23S_rRNA__adenine_2058_-N_6__-methyltransferase_Erm_C___complete_CDS	935	cds	plasmid.1.1.genomic.fna
>NG_047817_1_Lactobacillus_reuteri_PA-16_unnamed_erm_C__gene_for_23S_rRNA__adenine_2058_-N_6__-methyltransferase_Erm_C___complete_CDS	935	cds	plasmid.1.1.genomic.fna
>NG_047824_1_Bacteroides_fragilis_pBF4_erm_F__gene_for_23S_rRNA__adenine_2058_-N_6__-methyltransferase_Erm_F___complete_CDS	901	cds	plasmid.1.1.genomic.fna
>NG_047825_1_Bacteroides_fragilis_BI136_erm_F__gene_for_23S_rRNA__adenine_2058_-N_6__-methyltransferase_Erm_F___complete_CDS	977	cds	plasmid.1.1.genomic.fna
>NG_047839_1_Lactobacillus_sp__PC121B_p121BS_erm_T__gene_for_23S_rRNA__adenine_2058_-N_6__-methyltransferase_Erm_T___complete_CDS	935	cds	plasmid.1.1.genomic.fna
>NG_047840_1_Lactobacillus_fermentum_pLME300_erm_T__gene_for_23S_rRNA__adenine_2058_-N_6__-methyltransferase_Erm_T___complete_CDS	938	cds	plasmid.1.1.genomic.fna
>NG_047847_1_Corynebacterium_diphtheriae_pNG2_erm_X__gene_for_23S_rRNA__adenine_2058_-N_6__-methyltransferase_Erm_X___complete_CDS	962	cds	plasmid.1.1.genomic.fna
>NG_047849_1_Corynebacterium_striatum_M82B_pTP10_erm_X__gene_for_23S_rRNA__adenine_2058_-N_6__-methyltransferase_Erm_X___complete_CDS	962	cds	plasmid.1.1.genomic.fna
>NG_047852_1_Trueperella_pyogenes_pAP2_erm_X__gene_for_23S_rRNA__adenine_2058_-N_6__-methyltransferase_Erm_X___complete_CDS	1055	cds	plasmid.1.1.genomic.fna
>NG_047857_1_Staphylococcus_lentus_pSCFS2_fexA_gene_for_chloramphenicol_florfenicol_efflux_MFS_transporter_FexA__complete_CDS	1598	cds	plasmid.1.1.genomic.fna
>NG_047858_1_Staphylococcus_simulans_pSCFS4_fexA_gene_for_chloramphenicol_florfenicol_efflux_MFS_transporter_FexA__complete_CDS	1591	cds	plasmid.1.1.genomic.fna
>NG_047859_1_Staphylococcus_warneri_pSCFS6_fexA_gene_for_chloramphenicol_florfenicol_efflux_MFS_transporter_FexA__complete_CDS	1628	cds	plasmid.1.1.genomic.fna
>NG_047862_1_Escherichia_coli_10660-1_floR_gene_for_chloramphenicol_florfenicol_efflux_MFS_transporter_FloR__complete_CDS	1415	cds	plasmid.1.1.genomic.fna
>NG_047865_1_Klebsiella_pneumoniae_R55_floR_gene_for_chloramphenicol_florfenicol_efflux_MFS_transporter_FloR__complete_CDS	1415	cds	plasmid.1.1.genomic.fna
>NG_047866_1_Escherichia_coli_pMBSF1_floR_gene_for_chloramphenicol_florfenicol_efflux_MFS_transporter_FloR__complete_CDS	1415	cds	plasmid.1.1.genomic.fna
>NG_047869_1_Vibrio_cholerae_PL107b_pKA1_floR_gene_for_chloramphenicol_florfenicol_efflux_MFS_transporter_FloR__complete_CDS	1415	cds	plasmid.1.1.genomic.fna
>NG_047870_1_Pasteurella_multocida_pCCK381_floR_gene_for_chloramphenicol_florfenicol_efflux_MFS_transporter_FloR__complete_CDS	1415	cds	plasmid.1.1.genomic.fna
>NG_047871_1_Bibersteinia_trehalosi_pCCK13698_floR_gene_for_chloramphenicol_florfenicol_efflux_MFS_transporter_FloR__complete_CDS	1415	cds	plasmid.1.1.genomic.fna
>NG_047874_1_Aeromonas_bestiarum_5S9_pAb5S9_floR_gene_for_chloramphenicol_florfenicol_efflux_MFS_transporter_FloR__complete_CDS	1415	cds	plasmid.1.1.genomic.fna
>NG_047876_1_Pasteurella_multocida_pCCK1900_floR_gene_for_chloramphenicol_florfenicol_efflux_MFS_transporter_FloR__complete_CDS	1415	cds	plasmid.1.1.genomic.fna
>NG_047877_1_Edwardsiella_ictaluri_pM07-1_floR_gene_for_chloramphenicol_florfenicol_efflux_MFS_transporter_FloR__complete_CDS	1215	cds	plasmid.1.1.genomic.fna
>NG_047878_1_Escherichia_coli_AR060302_pAR060302_floR_gene_for_chloramphenicol_florfenicol_efflux_MFS_transporter_FloR__complete_CDS	1415	cds	plasmid.1.1.genomic.fna
>NG_047891_1_Escherichia_coli_pHPA_fosC2_gene_for_FosC2_family_fosfomycin_resistance_glutathione_transferase__complete_CDS	399	cds	plasmid.1.1.genomic.fna
>NG_047892_1_Staphylococcus_rostri_pJP2_fosD_gene_for_fosfomycin_resistance_thiol_transferase_FosD__complete_CDS	620	cds	plasmid.1.1.genomic.fna
>NG_047900_1_Staphylococcus_aureus_pUB101_fusB_gene_for_fusidic_acid_resistance_EF-G-binding_protein_FusB__complete_CDS	842	cds	plasmid.1.1.genomic.fna
>NG_047914_1_Staphylococcus_aureus_pBMSa1_lnu_A__gene_for_lincosamide_nucleotidyltransferase_Lnu_A___complete_CDS	686	cds	plasmid.1.1.genomic.fna
>NG_047915_1_Staphylococcus_chromogenes_pLNU1_lnu_A__gene_for_lincosamide_nucleotidyltransferase_Lnu_A___complete_CDS	686	cds	plasmid.1.1.genomic.fna
>NG_047916_1_Staphylococcus_chromogenes_pLNU4_lnu_A__gene_for_lincosamide_nucleotidyltransferase_Lnu_A___complete_CDS	686	cds	plasmid.1.1.genomic.fna
>NG_047917_1_Staphylococcus_simulans_pLNU5__naturally_occurring__lnu_A__gene_for_lincosamide_nucleotidyltransferase_Lnu_A___complete_CDS	686	cds	plasmid.1.1.genomic.fna
>NG_047918_1_Staphylococcus_haemolyticus_pLNU7__naturally_occurring__lnu_A__gene_for_lincosamide_nucleotidyltransferase_Lnu_A___complete_CDS	686	cds	plasmid.1.1.genomic.fna
>NG_047919_1_Staphylococcus_epidermidis_pLNU6__naturally_occurring__lnu_A__gene_for_lincosamide_nucleotidyltransferase_Lnu_A___complete_CDS	686	cds	plasmid.1.1.genomic.fna
>NG_047923_1_Enterococcus_faecalis_418_pEF418_lnu_B__gene_for_lincosamide_nucleotidyltransferase_Lnu_B___complete_CDS	1004	cds	plasmid.1.1.genomic.fna
>NG_047929_1_Clostridium_perfringens_95-949_pJIR2774_lnu_P__gene_for_lincosamide_nucleotidyltransferase_Lnu_P___complete_CDS	701	cds	plasmid.1.1.genomic.fna
>NG_047933_1_Staphylococcus_sciuri_pSCFS1_lsa_B__gene_for_ABC-F_type_ribosomal_protection_protein_Lsa_B___complete_CDS	1679	cds	plasmid.1.1.genomic.fna
>NG_047935_1_Enterococcus_faecalis_418_pEF418_lsa_E__gene_for_ABC-F_type_ribosomal_protection_protein_Lsa_E___complete_CDS	1685	cds	plasmid.1.1.genomic.fna
>NG_047977_1_Exiguobacterium_sp__S3-2_pMC1_mef_A__gene_for_macrolide_efflux_MFS_transporter_Mef_A___complete_CDS	1418	cds	plasmid.1.1.genomic.fna
>NG_047978_1_Escherichia_coli_P286_10_99_C3_pP286_mef_B__gene_for_macrolide_efflux_MFS_transporter_Mef_B___complete_CDS	1430	cds	plasmid.1.1.genomic.fna
>NG_047979_1_Photobacterium_damselae_subsp__damselae_04Ya311_pAQU1_mef_C__gene_for_macrolide_efflux_MFS_transporter_Mef_C___complete_CDS	1424	cds	plasmid.1.1.genomic.fna
>NG_047998_1_Photobacterium_damselae_subsp__damselae_04Ya311_pAQU1_mph_G__gene_for_Mph_G__family_macrolide_2'-phosphotransferase__complete_CDS	1085	cds	plasmid.1.1.genomic.fna
>NG_048001_1_Staphylococcus_aureus_pEP2104_msr_A__gene_for_ABC-F_type_ribosomal_protection_protein_Msr_A___complete_CDS	1645	cds	plasmid.1.1.genomic.fna
>NG_048007_1_Citrobacter_freundii_pCTX-M3_msr_E__gene_for_ABC-F_type_ribosomal_protection_protein_Msr_E___complete_CDS	1676	cds	plasmid.1.1.genomic.fna
>NG_048008_1_Staphylococcus_aureus_HUNSC491_pPR9_mupA_gene_for_mupirocin-resistant_isoleucine--tRNA_ligase_MupA__complete_CDS	3275	cds	plasmid.1.1.genomic.fna
>NG_048011_1_Bacteroides_vulgatus_BV17_pIP417_nimA_gene_for_nitroimidazole_resistance_protein_NimA__complete_CDS	731	cds	plasmid.1.1.genomic.fna
>NG_048018_1_Escherichia_coli_pARS3_npmA_gene_for_16S_rRNA__adenine_1408_-N_1__-methyltransferase_NpmA__complete_CDS	860	cds	plasmid.1.1.genomic.fna
>NG_048023_1_Enterococcus_faecalis_E394_pE394_optrA_gene_for_ABC-F_type_ribosomal_protection_protein_OptrA__complete_CDS	2168	cds	plasmid.1.1.genomic.fna
>NG_048024_1_Escherichia_coli_pOLA52_oqxA_gene_for_multidrug_efflux_RND_transporter_periplasmic_adaptor_subunit_OqxA__complete_CDS	1376	cds	plasmid.1.1.genomic.fna
>NG_048025_1_Escherichia_coli_pOLA52_oqxB_gene_for_multidrug_efflux_RND_transporter_permease_subunit_OqxB__complete_CDS	3353	cds	plasmid.1.1.genomic.fna
>NG_048037_1_Staphylococcus_aureus_TPS89_pTZ2089_qacA_gene_for_quaternary_ammonium_compound_efflux_MFS_transporter_QacA__complete_CDS	1545	cds	plasmid.1.1.genomic.fna
>NG_048041_1__Enterobacter__aerogenes_R751_qacE_gene_for_quaternary_ammonium_compound_efflux_SMR_transporter_QacE__complete_CDS	533	cds	plasmid.1.1.genomic.fna
>NG_048046_1_Staphylococcus_aureus_pNVH01_qacJ_gene_for_quaternary_ammonium_compound_efflux_SMR_transporter_QacJ__complete_CDS	524	cds	plasmid.1.1.genomic.fna
>NG_048048_1_Vibrio_cholerae_p3iANG_qacL_gene_for_quaternary_ammonium_compound_efflux_SMR_transporter_QacL__complete_CDS	533	cds	plasmid.1.1.genomic.fna
>NG_048052_1__Enterobacter__aerogenes_YS10_pYS10_qepA_gene_for_fluoroquinolone_efflux_MFS_transporter_QepA__complete_CDS	1736	cds	plasmid.1.1.genomic.fna
>NG_048054_1_Proteus_mirabilis_06-489_pHS10_qnrC_gene_for_QnrC_family_quinolone_resistance_pentapeptide_repeat_protein__complete_CDS	866	cds	plasmid.1.1.genomic.fna
>NG_048069_1_Escherichia_coli_pIE639_sat3_gene_for_streptothricin_N-acetyltransferase_Sat3__complete_CDS	743	cds	plasmid.1.1.genomic.fna
>NG_048073_1_Campylobacter_jejuni_pCJE8480_sat4_gene_for_streptothricin_N-acetyltransferase_Sat4__complete_CDS	743	cds	plasmid.1.1.genomic.fna
>NG_048074_1_Staphylococcus_aureus_ST398_pDJ91S_spd_gene_for_ANT_9__family_aminoglycoside_nucleotidyltransferase_Spd__complete_CDS	974	cds	plasmid.1.1.genomic.fna
>NG_048078_1_Lactococcus_lactis_subsp__lactis_K214_pK214_str_gene_for_streptomycin_adenylyltransferase_Str__complete_CDS	1049	cds	plasmid.1.1.genomic.fna
>NG_048081_1_Escherichia_coli_R46_sul1_gene_for_sulfonamide-resistant_dihydropteroate_synthase_Sul1__complete_CDS	1040	cds	plasmid.1.1.genomic.fna
>NG_048082_1_Pseudomonas_aeruginosa_R1033_sul1_gene_for_sulfonamide-resistant_dihydropteroate_synthase_Sul1__complete_CDS	1040	cds	plasmid.1.1.genomic.fna
>NG_048086_1_Aeromonas_salmonicida_Ar-32_pAr-32_sul1_gene_for_sulfonamide-resistant_dihydropteroate_synthase_Sul1__complete_CDS	1040	cds	plasmid.1.1.genomic.fna
>NG_048088_1_Morganella_morganii_subsp__morganii_PP16_pM16_sul1_gene_for_sulfonamide-resistant_dihydropteroate_synthase_Sul1__complete_CDS	1040	cds	plasmid.1.1.genomic.fna
>NG_048090_1_Salmonella_enterica_subsp__enterica_serovar_Typhimurium_t-ST4_sul1_gene_for_sulfonamide-resistant_dihydropteroate_synthase_Sul1__complete_CDS	1040	cds	plasmid.1.1.genomic.fna
>NG_048093_1_Klebsiella_oxytoca_MPDHA_pMPDHA_sul1_gene_for_sulfonamide-resistant_dihydropteroate_synthase_Sul1__complete_CDS	1040	cds	plasmid.1.1.genomic.fna
>NG_048095_1_Salmonella_enterica_subsp__enterica_serovar_Typhimurium_04-9275_unnamed_sul1_gene_for_sulfonamide-resistant_dihydropteroate_synthase_Sul1__complete_CDS	1040	cds	plasmid.1.1.genomic.fna
>NG_048096_1_Klebsiella_pneumoniae_pKP227_sul1_gene_for_sulfonamide-resistant_dihydropteroate_synthase_Sul1__complete_CDS	1040	cds	plasmid.1.1.genomic.fna
>NG_048097_1_Salmonella_enterica_subsp__enterica_serovar_Brandenburg_pUO-SbR5_sul1_gene_for_sulfonamide-resistant_dihydropteroate_synthase_Sul1__complete_CDS	1040	cds	plasmid.1.1.genomic.fna
>NG_048099_1_Klebsiella_pneumoniae_12836_unnamed_sul1_gene_for_sulfonamide-resistant_dihydropteroate_synthase_Sul1__complete_CDS	1040	cds	plasmid.1.1.genomic.fna
>NG_048100_1_Klebsiella_pneumoniae_pKT51748_sul1_gene_for_sulfonamide-resistant_dihydropteroate_synthase_Sul1__complete_CDS	1040	cds	plasmid.1.1.genomic.fna
>NG_048101_1_Enterobacter_cloacae_pEC-IMP_sul1_gene_for_sulfonamide-resistant_dihydropteroate_synthase_Sul1__complete_CDS	1040	cds	plasmid.1.1.genomic.fna
>NG_048106_1_Pasteurella_multocida_Pm1096_pIG1_sul2_gene_for_sulfonamide-resistant_dihydropteroate_synthase_Sul2__complete_CDS	1016	cds	plasmid.1.1.genomic.fna
>NG_048108_1_Aliivibrio_salmonicida_VS224_pRVS1_sul2_gene_for_sulfonamide-resistant_dihydropteroate_synthase_Sul2__complete_CDS	1016	cds	plasmid.1.1.genomic.fna
>NG_048109_1_Mannheimia_varigena_pMVSCS1_sul2_gene_for_sulfonamide-resistant_dihydropteroate_synthase_Sul2__complete_CDS	1016	cds	plasmid.1.1.genomic.fna
>NG_048110_1_Shigella_sonnei_pKKTET7_sul2_gene_for_sulfonamide-resistant_dihydropteroate_synthase_Sul2__complete_CDS	1016	cds	plasmid.1.1.genomic.fna
>NG_048111_1_Salmonella_enterica_subsp__enterica_serovar_Enteritidis_expression_vector_pSY7K_sul2_gene_for_sulfonamide-resistant_dihydropteroate_synthase_Sul2__complete_CDS	1016	cds	plasmid.1.1.genomic.fna
>NG_048112_1_Pasteurella_multocida_pVM111_sul2_gene_for_sulfonamide-resistant_dihydropteroate_synthase_Sul2__complete_CDS	1019	cds	plasmid.1.1.genomic.fna
>NG_048115_1_Actinobacillus_porcitonsillarum_pKMA505_sul2_gene_for_sulfonamide-resistant_dihydropteroate_synthase_Sul2__complete_CDS	1016	cds	plasmid.1.1.genomic.fna
>NG_048116_1_Actinobacillus_pleuropneumoniae_pPSAS1522_sul2_gene_for_sulfonamide-resistant_dihydropteroate_synthase_Sul2__complete_CDS	1052	cds	plasmid.1.1.genomic.fna
>NG_048117_1_Bibersteinia_trehalosi_pCCK13698_sul2_gene_for_sulfonamide-resistant_dihydropteroate_synthase_Sul2__complete_CDS	1019	cds	plasmid.1.1.genomic.fna
>NG_048118_1_Salmonella_enterica_subsp__enterica_serovar_Choleraesuis_L-2454_pMAK1_sul2_gene_for_sulfonamide-resistant_dihydropteroate_synthase_Sul2__complete_CDS	1016	cds	plasmid.1.1.genomic.fna
>NG_048119_1__Haemophilus__parasuis_YC0093_pYC93_sul2_gene_for_sulfonamide-resistant_dihydropteroate_synthase_Sul2__complete_CDS	1052	cds	plasmid.1.1.genomic.fna
>NG_048120_1_Escherichia_coli_pVP440_sul3_gene_for_sulfonamide-resistant_dihydropteroate_synthase_Sul3__complete_CDS	992	cds	plasmid.1.1.genomic.fna
>NG_048123_1_Aeromonas_salmonicida_subsp__salmonicida_92_2298_pRAS2_tet_31__gene_for_tetracycline_efflux_MFS_transporter_Tet_31___complete_CDS	1412	cds	plasmid.1.1.genomic.fna
>NG_048127_1_Corynebacterium_glutamicum_LP-6_pTET3_tet_33__gene_for_tetracycline_efflux_MFS_transporter_Tet_33___complete_CDS	1424	cds	plasmid.1.1.genomic.fna
>NG_048137_1_Acinetobacter_sp__LUH5605_ptet5605_tet_39__gene_for_tetracycline_efflux_MFS_transporter_Tet_39___complete_CDS	1388	cds	plasmid.1.1.genomic.fna
>NG_048148_1_Pseudomonas_aeruginosa_RP4_tet_A__gene_for_tetracycline_efflux_MFS_transporter_Tet_A___complete_CDS	1400	cds	plasmid.1.1.genomic.fna
>NG_048151_1_Escherichia_coli_pTOJO2_tet_A__gene_for_tetracycline_efflux_MFS_transporter_Tet_A___complete_CDS	1400	cds	plasmid.1.1.genomic.fna
>NG_048152_1_Escherichia_coli_pDEWT1_tet_A__gene_for_tetracycline_efflux_MFS_transporter_Tet_A___complete_CDS	1400	cds	plasmid.1.1.genomic.fna
>NG_048153_1_Shigella_sonnei_pSS4_tet_A__gene_for_tetracycline_efflux_MFS_transporter_Tet_A___complete_CDS	1400	cds	plasmid.1.1.genomic.fna
>NG_048154_1_Salmonella_enterica_subsp__enterica_serovar_Enteritidis_expression_vector_pSY7K_tet_A__gene_for_tetracycline_efflux_MFS_transporter_Tet_A___complete_CDS	1400	cds	plasmid.1.1.genomic.fna
>NG_048157_1_Klebsiella_pneumoniae_pQKp274H_tet_A__gene_for_tetracycline_efflux_MFS_transporter_Tet_A___complete_CDS	1400	cds	plasmid.1.1.genomic.fna
>NG_048159_1_Klebsiella_pneumoniae_KP96_pKP96_tet_A__gene_for_tetracycline_efflux_MFS_transporter_Tet_A___complete_CDS	1400	cds	plasmid.1.1.genomic.fna
>NG_048161_1_Shigella_flexneri_2b_222_R100_tet_B__gene_for_tetracycline_efflux_MFS_transporter_Tet_B___complete_CDS	1406	cds	plasmid.1.1.genomic.fna
>NG_048170_1__Haemophilus__parasuis_HS1543_pHS-Tet_tet_B__gene_for_tetracycline_efflux_MFS_transporter_Tet_B___complete_CDS	1406	cds	plasmid.1.1.genomic.fna
>NG_048171_1_Actinobacillus_pleuropneumoniae_APP11745_p11745_tet_B__gene_for_tetracycline_efflux_MFS_transporter_Tet_B___complete_CDS	1409	cds	plasmid.1.1.genomic.fna
>NG_048173_1_Pasteurella_multocida_BB1034_pB1001_tet_B__gene_for_tetracycline_efflux_MFS_transporter_Tet_B___complete_CDS	1406	cds	plasmid.1.1.genomic.fna
>NG_048174_1_Francisella_tularensis_LVS_pOM1_tet_C__gene_for_tetracycline_efflux_MFS_transporter_Tet_C___complete_CDS	1391	cds	plasmid.1.1.genomic.fna
>NG_048175_1_Salmonella_enterica_subsp__enterica_serovar_Typhimurium_R46_tet_C__gene_for_tetracycline_efflux_MFS_transporter_Tet_C___complete_CDS	1376	cds	plasmid.1.1.genomic.fna
>NG_048176_1_Aeromonas_salmonicida_subsp__salmonicida_pRAS3_1_tet_C__gene_for_tetracycline_efflux_MFS_transporter_Tet_C___complete_CDS	1391	cds	plasmid.1.1.genomic.fna
>NG_048177_1_Aeromonas_salmonicida_pRAS3_2_tet_C__gene_for_tetracycline_efflux_MFS_transporter_Tet_C___complete_CDS	1391	cds	plasmid.1.1.genomic.fna
>NG_048187_1_Aliivibrio_salmonicida_VS201_pRVS1_tet_E__gene_for_tetracycline_efflux_MFS_transporter_Tet_E___complete_CDS	1418	cds	plasmid.1.1.genomic.fna
>NG_048188_1_Aeromonas_salmonicida_90644_pYA90644_tet_E__gene_for_tetracycline_efflux_MFS_transporter_Tet_E___complete_CDS	1353	cds	plasmid.1.1.genomic.fna
>NG_048191_1_Vibrio_anguillarum_pJA8122_tet_G__gene_for_tetracycline_efflux_MFS_transporter_Tet_G___complete_CDS	1382	cds	plasmid.1.1.genomic.fna
>NG_048194_1_Pasteurella_multocida_pPMT1_tet_H__gene_for_tetracycline_efflux_MFS_transporter_Tet_H___complete_CDS	1403	cds	plasmid.1.1.genomic.fna
>NG_048195_1_Mannheimia_haemolytica_pPHT1_tet_H__gene_for_tetracycline_efflux_MFS_transporter_Tet_H___complete_CDS	1403	cds	plasmid.1.1.genomic.fna
>NG_048197_1_Psychrobacter_maritimus_MR29-12_pKLH80_tet_H__gene_for_tetracycline_efflux_MFS_transporter_Tet_H___complete_CDS	1382	cds	plasmid.1.1.genomic.fna
>NG_048200_1_Staphylococcus_aureus_pT181_tet_K__gene_for_tetracycline_efflux_MFS_transporter_Tet_K___complete_CDS	1380	cds	plasmid.1.1.genomic.fna
>NG_048203_1_Streptococcus_agalactiae_pLS1_tet_L__gene_for_tetracycline_efflux_MFS_transporter_Tet_L___complete_CDS	1577	cds	plasmid.1.1.genomic.fna
>NG_048205_1_Staphylococcus_hyicus_pSTE1_tet_L__gene_for_tetracycline_efflux_MFS_transporter_Tet_L___complete_CDS	1549	cds	plasmid.1.1.genomic.fna
>NG_048207_1_Streptococcus_agalactiae_pMV158_tet_L__gene_for_tetracycline_efflux_MFS_transporter_Tet_L___complete_CDS	1577	cds	plasmid.1.1.genomic.fna
>NG_048208_1_Lactobacillus_sakei_Rits9_pLS55_tet_L__gene_for_tetracycline_efflux_MFS_transporter_Tet_L___complete_CDS	1583	cds	plasmid.1.1.genomic.fna
>NG_048209_1_Paenibacillus_larvae_67E_pMA67_tet_L__gene_for_tetracycline_efflux_MFS_transporter_Tet_L___complete_CDS	1583	cds	plasmid.1.1.genomic.fna
>NG_048210_1_Bacillus_sp__24_pBHS24_tet_L__gene_for_tetracycline_efflux_MFS_transporter_Tet_L___complete_CDS	1583	cds	plasmid.1.1.genomic.fna
>NG_048225_1_Lactobacillus_plantarum_5057_pMD5057_tet_M__gene_for_tetracycline_resistance_ribosomal_protection_protein_Tet_M___complete_CDS	2120	cds	plasmid.1.1.genomic.fna
>NG_048233_1_Enterococcus_faecium_pYA470-4_tet_M__gene_for_tetracycline_resistance_ribosomal_protection_protein_Tet_M___complete_CDS	1920	cds	plasmid.1.1.genomic.fna
>NG_048256_1_Campylobacter_jejuni_pCjA13_tet_O__gene_for_tetracycline_resistance_ribosomal_protection_protein_Tet_O___complete_CDS	1920	cds	plasmid.1.1.genomic.fna
>NG_048259_1_Campylobacter_coli_pCC31_tet_O__gene_for_tetracycline_resistance_ribosomal_protection_protein_Tet_O___complete_CDS	2020	cds	plasmid.1.1.genomic.fna
>NG_048260_1_Campylobacter_jejuni_subsp__jejuni_81-176_pTet_tet_O__gene_for_tetracycline_resistance_ribosomal_protection_protein_Tet_O___complete_CDS	2020	cds	plasmid.1.1.genomic.fna
>NG_048263_1_Campylobacter_jejuni_CG8245_pCG8245_tet_O__gene_for_tetracycline_resistance_ribosomal_protection_protein_Tet_O___complete_CDS	2120	cds	plasmid.1.1.genomic.fna
>NG_048264_1_Actinobacillus_pleuropneumoniae_13142_p13142_tet_O__gene_for_tetracycline_resistance_ribosomal_protection_protein_Tet_O___complete_CDS	2120	cds	plasmid.1.1.genomic.fna
>NG_048272_1_Bifidobacterium_longum_B200304_pBIF10_tet_Q__gene_for_tetracycline_resistance_ribosomal_protection_protein_Tet_Q___complete_CDS	2126	cds	plasmid.1.1.genomic.fna
>NG_048317_1_Corynebacterium_striatum_M82B_pTP10_tetAB_B_gene_for_tetracycline_efflux_ABC_transporter_TetAB_subunit_B__complete_CDS	1787	cds	plasmid.1.1.genomic.fna
>NG_048331_1_Enterococcus_faecalis_BM4382_pIP834_vanB_gene_for_D-alanine--_R_-lactate_ligase_VanB__complete_CDS	1229	cds	plasmid.1.1.genomic.fna
>NG_048341_1_Enterococcus_faecalis_pMG2200_vanB_gene_for_D-alanine--_R_-lactate_ligase_VanB__complete_CDS	1229	cds	plasmid.1.1.genomic.fna
>NG_048372_1_Enterococcus_faecalis_pSL1_vanH-A_gene_for_D-lactate_dehydrogenase_VanH-A__complete_CDS	1169	cds	plasmid.1.1.genomic.fna
>NG_048376_1_Enterococcus_faecalis_BM4382_pIP834_vanH-B_gene_for_D-lactate_dehydrogenase_VanH-B__complete_CDS	1172	cds	plasmid.1.1.genomic.fna
>NG_048378_1_Enterococcus_faecalis_pMG2200_vanH-B_gene_for_D-lactate_dehydrogenase_VanH-B__complete_CDS	1172	cds	plasmid.1.1.genomic.fna
>NG_048403_1_Enterococcus_faecalis_BM4382_pIP834_vanR_gene_for_VanB-type_vancomycin_resistance_DNA-binding_response_regulator_VanR__complete_CDS	863	cds	plasmid.1.1.genomic.fna
>NG_048429_1_Enterococcus_faecalis_BM4382_pIP834_vanS_gene_for_VanB-type_vancomycin_resistance_histidine_kinase_VanS__complete_CDS	1544	cds	plasmid.1.1.genomic.fna
>NG_048449_1_Enterococcus_faecalis_pMG2200_vanS_gene_for_VanB-type_vancomycin_resistance_histidine_kinase_VanS__complete_CDS	1544	cds	plasmid.1.1.genomic.fna
>NG_048476_1_Enterococcus_faecium_pUW786_vanX-A_gene_for_D-Ala-D-Ala_dipeptidase_VanX-A__complete_CDS	809	cds	plasmid.1.1.genomic.fna
>NG_048477_1_Enterococcus_faecalis_pSL1_vanX-A_gene_for_D-Ala-D-Ala_dipeptidase_VanX-A__complete_CDS	809	cds	plasmid.1.1.genomic.fna
>NG_048482_1_Enterococcus_faecalis_BM4382_pIP834_vanX-B_gene_for_D-Ala-D-Ala_dipeptidase_VanX-B__complete_CDS	809	cds	plasmid.1.1.genomic.fna
>NG_048486_1_Enterococcus_faecalis_pMG2200_vanX-B_gene_for_D-Ala-D-Ala_dipeptidase_VanX-B__complete_CDS	809	cds	plasmid.1.1.genomic.fna
>NG_048519_1_Enterococcus_faecalis_BM4382_pIP834_vanY-B_gene_for_D-Ala-D-Ala_carboxypeptidase_VanY-B__complete_CDS	1007	cds	plasmid.1.1.genomic.fna
>NG_048534_1_Enterococcus_faecalis_pSL1_vanZ-A_gene_for_glycopeptide_resistance_protein_VanZ-A__complete_CDS	686	cds	plasmid.1.1.genomic.fna
>NG_048539_1_Staphylococcus_cohnii_BM10711_pIP1714_vat_C__gene_for_streptogramin_A_O-acetyltransferase_Vat_C___complete_CDS	839	cds	plasmid.1.1.genomic.fna
>NG_048543_1_Enterococcus_faecium_K14_pIP1803_vat_E__gene_for_streptogramin_A_O-acetyltransferase_Vat_E___complete_CDS	845	cds	plasmid.1.1.genomic.fna
>NG_048555_1_Staphylococcus_aureus_07SA-CLR1_pSA-CLR_vga_A__gene_for_ABC-F_type_ribosomal_protection_protein_Vga_A___complete_CDS	1624	cds	plasmid.1.1.genomic.fna
>NG_048556_1_Staphylococcus_aureus_pCPS32_vga_A__gene_for_ABC-F_type_ribosomal_protection_protein_Vga_A___complete_CDS	1769	cds	plasmid.1.1.genomic.fna
>NG_048557_1_Staphylococcus_epidermidis_S7_pIP1890_vga_A__gene_for_ABC-F_type_ribosomal_protection_protein_Vga_A___complete_CDS	1769	cds	plasmid.1.1.genomic.fna
>NG_048558_1_Staphylococcus_aureus_BM3385_pIP1633_vga_B__gene_for_ABC-F_type_ribosomal_protection_protein_Vga_B___complete_CDS	1812	cds	plasmid.1.1.genomic.fna
>NG_048559_1_Staphylococcus_aureus_subsp__aureus_ST398_pKKS825_vga_C__gene_for_ABC-F_type_ribosomal_protection_protein_Vga_C___complete_CDS	1769	cds	plasmid.1.1.genomic.fna
>NG_048564_1_Staphylococcus_cohnii_BM10711_pIP1714_vgb_B__gene_for_streptogramin_B_lyase_Vgb_B___complete_CDS	1088	cds	plasmid.1.1.genomic.fna
>NG_048588_1_Klebsiella_pneumoniae_unnamed_blaACC_gene_for_cephalosporin-hydrolyzing_class_C_beta-lactamase_ACC-1__complete_CDS	1240	cds	plasmid.1.1.genomic.fna
>NG_048628_1_Escherichia_coli_882_EBC882_blaACT_gene_for_cephalosporin-hydrolyzing_class_C_beta-lactamase_ACT-5__complete_CDS	1146	cds	plasmid.1.1.genomic.fna
>NG_048629_1_Klebsiella_pneumoniae_701_EBC701_blaACT_gene_for_cephalosporin-hydrolyzing_class_C_beta-lactamase_ACT-6__complete_CDS	1213	cds	plasmid.1.1.genomic.fna
>NG_048630_1_Klebsiella_pneumoniae_1464_EBC1464_blaACT_gene_for_cephalosporin-hydrolyzing_class_C_beta-lactamase_ACT-7__complete_CDS	1146	cds	plasmid.1.1.genomic.fna
>NG_048632_1_Pantoea_agglomerans_PA1_pTV1422_blaACT_gene_for_cephalosporin-hydrolyzing_class_C_beta-lactamase_ACT-9__complete_CDS	1246	cds	plasmid.1.1.genomic.fna
>NG_048707_1_Serratia_marcescens_pRio-5_blaBES_gene_for_class_A_extended_spectrum_beta-lactamase_BES-1__complete_CDS	1079	cds	plasmid.1.1.genomic.fna
>NG_048710_1_Klebsiella_pneumoniae_A60136_p60136_blaBKC_gene_for_carbapenem-hydrolyzing_class_A_beta-lactamase_BKC-1__complete_CDS	1142	cds	plasmid.1.1.genomic.fna
>NG_048718_1_Psychrobacter_maritimus_MR29-12_pKLH80_blaRTG_gene_for_RTG_family_carbenicillin-hydrolyzing_class_A_beta-lactamase_CARB-16__complete_CDS	1097	cds	plasmid.1.1.genomic.fna
>NG_048742_1_Pseudomonas_aeruginosa_p83372_pUD12_blaPSE_gene_for_PSE_family_carbenicillin-hydrolyzing_class_A_beta-lactamase_CARB-4__complete_CDS	1067	cds	plasmid.1.1.genomic.fna
>NG_048751_1_Vibrio_cholerae_non_O1__non_O139_uncharacterized_blaPSE_gene_for_PSE_family_carbenicillin-hydrolyzing_class_A_beta-lactamase_CARB-6__complete_CDS	967	cds	plasmid.1.1.genomic.fna
>NG_048766_1_Enterobacter_cloacae_6_unnamed_blaCMH_gene_for_class_C_beta-lactamase_CMH-1__complete_CDS	1146	cds	plasmid.1.1.genomic.fna
>NG_048768_1_Klebsiella_pneumoniae_CHO_pMVP-1_blaMOX_gene_for_class_C_beta-lactamase_CMY-1__complete_CDS	1328	cds	plasmid.1.1.genomic.fna
>NG_048777_1_Escherichia_coli_EL-495_pEL495_blaCMY_gene_for_class_C_beta-lactamase_CMY-107__complete_CDS	1346	cds	plasmid.1.1.genomic.fna
>NG_048799_1_Escherichia_coli_p541_blaCMY_gene_for_class_C_beta-lactamase_CMY-13__complete_CDS	1346	cds	plasmid.1.1.genomic.fna
>NG_048807_1_Escherichia_coli_CNR1238_unnamed_blaCMY_gene_for_class_C_beta-lactamase_CMY-139__complete_CDS	1146	cds	plasmid.1.1.genomic.fna
>NG_048811_1_Escherichia_coli_unnamed_blaCMY_gene_for_class_C_beta-lactamase_CMY-17__complete_CDS	1346	cds	plasmid.1.1.genomic.fna
>NG_048819_1_Escherichia_coli_DM1759_05_CMY-24_blaCMY_gene_for_class_C_beta-lactamase_CMY-24__complete_CDS	1146	cds	plasmid.1.1.genomic.fna
>NG_048831_1_Klebsiella_pneumoniae_HP205_pH205_blaCMY_gene_for_class_C_beta-lactamase_CMY-36__complete_CDS	1346	cds	plasmid.1.1.genomic.fna
>NG_048838_1_Escherichia_coli_pK0739377_blaCMY_gene_for_class_C_beta-lactamase_CMY-43__complete_CDS	1146	cds	plasmid.1.1.genomic.fna
>NG_048845_1_Klebsiella_oxytoca_KH11_pTKH11_blaCMY_gene_for_class_C_beta-lactamase_CMY-5__complete_CDS	1346	cds	plasmid.1.1.genomic.fna
>NG_048848_1_Escherichia_coli_unnamed_blaCMY_gene_for_class_C_beta-lactamase_CMY-53__complete_CDS	1146	cds	plasmid.1.1.genomic.fna
>NG_048849_1_Escherichia_coli_71041_unnamed_blaCMY_gene_for_class_C_beta-lactamase_CMY-54__complete_CDS	1152	cds	plasmid.1.1.genomic.fna
>NG_048850_1_Escherichia_coli_71047_unnamed_blaCMY_gene_for_class_C_beta-lactamase_CMY-55__complete_CDS	1146	cds	plasmid.1.1.genomic.fna
>NG_048851_1_Klebsiella_pneumoniae_34012_pHVH-2385_blaCMY_gene_for_class_C_beta-lactamase_CMY-56__complete_CDS	1146	cds	plasmid.1.1.genomic.fna
>NG_048853_1_Escherichia_coli_10158_10184_unnamed_blaCMY_gene_for_class_C_beta-lactamase_CMY-58__complete_CDS	1258	cds	plasmid.1.1.genomic.fna
>NG_048856_1_Escherichia_coli_08515_unknown_blaCMY_gene_for_class_C_beta-lactamase_CMY-60__complete_CDS	1146	cds	plasmid.1.1.genomic.fna
>NG_048857_1_Escherichia_coli_N8091181_unknown_blaCMY_gene_for_class_C_beta-lactamase_CMY-61__complete_CDS	1143	cds	plasmid.1.1.genomic.fna
>NG_048858_1_Escherichia_coli_09044_unknown_blaCMY_gene_for_class_C_beta-lactamase_CMY-62__complete_CDS	1146	cds	plasmid.1.1.genomic.fna
>NG_048861_1_Citrobacter_sp__913_unknown_blaCMY_gene_for_class_C_beta-lactamase_CMY-65__complete_CDS	1226	cds	plasmid.1.1.genomic.fna
>NG_048865_1_Escherichia_coli_9592_p9592CMY_blaCMY_gene_for_class_C_beta-lactamase_CMY-69__complete_CDS	1146	cds	plasmid.1.1.genomic.fna
>NG_048877_1_Klebsiella_pneumoniae_KPW142_pKPW142_blaMOX_gene_for_CMY-1_MOX_family_class_C_extended-spectrum_beta-lactamase_CMY-8__complete_CDS	1349	cds	plasmid.1.1.genomic.fna
>NG_048887_1_Klebsiella_pneumoniae_KPN3337_pIP605_blaMOX_gene_for_CMY-1_MOX_family_class_C_beta-lactamase_CMY-8b__complete_CDS	1155	cds	plasmid.1.1.genomic.fna
>NG_048888_1_Escherichia_coli_HKYM68_pCMXR1_blaMOX_gene_for_CMY-1_MOX_family_class_C_extended-spectrum_beta-lactamase_CMY-9__complete_CDS	1349	cds	plasmid.1.1.genomic.fna
>NG_048897_1_Escherichia_coli_GRI-1_pMVP-3_blaCTX-M_gene_for_class_A_extended-spectrum_beta-lactamase_CTX-M-1__complete_CDS	950	cds	plasmid.1.1.genomic.fna
>NG_048898_1_Klebsiella_pneumoniae_Kp4aC_pRYCE21_blaCTX-M_gene_for_class_A_extended-spectrum_beta-lactamase_CTX-M-10__complete_CDS	1076	cds	plasmid.1.1.genomic.fna
>NG_048899_1_Escherichia_coli_NMI_5115_09_pCTX-M-100_blaCTX-M_gene_for_class_A_extended-spectrum_beta-lactamase_CTX-M-100__complete_CDS	876	cds	plasmid.1.1.genomic.fna
>NG_048904_1_Escherichia_coli_RD125_pRD125_blaCTX-M_gene_for_class_A_extended-spectrum_beta-lactamase_CTX-M-105__complete_CDS	1076	cds	plasmid.1.1.genomic.fna
>NG_048910_1_Acinetobacter_baumannii_B-5_IncA_C_blaCTX-M_gene_for_class_A_extended-spectrum_beta-lactamase_CTX-M-115__complete_CDS	1035	cds	plasmid.1.1.genomic.fna
>NG_048911_1_Proteus_mirabilis_K-27_unknown_blaCTX-M_gene_for_class_A_extended-spectrum_beta-lactamase_CTX-M-116__complete_CDS	976	cds	plasmid.1.1.genomic.fna
>NG_048912_1_Escherichia_coli_RD142_unnamed_blaCTX-M_gene_for_class_A_extended-spectrum_beta-lactamase_CTX-M-117__complete_CDS	1076	cds	plasmid.1.1.genomic.fna
>NG_048914_1_Escherichia_coli_FKP165_pFKP165_blaCTX-M_gene_for_class_A_extended-spectrum_beta-lactamase_CTX-M-121__complete_CDS	1076	cds	plasmid.1.1.genomic.fna
>NG_048915_1_Escherichia_coli_PYMP36-1_pPYMP36-1_blaCTX-M_gene_for_class_A_extended-spectrum_beta-lactamase_CTX-M-122__complete_CDS	1076	cds	plasmid.1.1.genomic.fna
>NG_048916_1_Escherichia_coli_FKP358_pFKP358_blaCTX-M_gene_for_class_A_extended-spectrum_beta-lactamase_CTX-M-123__complete_CDS	1056	cds	plasmid.1.1.genomic.fna
>NG_048918_1_Enterobacter_cloacae_08-175_pHS24_blaCTX-M_gene_for_class_A_extended-spectrum_beta-lactamase_CTX-M-125__complete_CDS	1032	cds	plasmid.1.1.genomic.fna
>NG_048920_1_Escherichia_coli_CBPC5_pHNZL1_blaCTX-M_gene_for_class_A_extended-spectrum_beta-lactamase_CTX-M-129__complete_CDS	1076	cds	plasmid.1.1.genomic.fna
>NG_048921_1_Klebsiella_pneumoniae_ACH17_pOZ175_blaCTX-M_gene_for_class_A_extended-spectrum_beta-lactamase_CTX-M-13__complete_CDS	976	cds	plasmid.1.1.genomic.fna
>NG_048922_1_Escherichia_coli_YJCC4_pHNZL2_blaCTX-M_gene_for_class_A_extended-spectrum_beta-lactamase_CTX-M-130__complete_CDS	1076	cds	plasmid.1.1.genomic.fna
>NG_048926_1_Proteus_mirabilis_K-28_unnamed_blaCTX-M_gene_for_class_A_extended-spectrum_beta-lactamase_CTX-M-136__complete_CDS	1033	cds	plasmid.1.1.genomic.fna
>NG_048929_1_Escherichia_coli_ACH13_pOZ174_blaCTX-M_gene_for_class_A_extended-spectrum_beta-lactamase_CTX-M-14__complete_CDS	1076	cds	plasmid.1.1.genomic.fna
>NG_048932_1_Escherichia_coli_SZC10_pHNSZC10_blaCTX-M_gene_for_class_A_extended-spectrum_beta-lactamase_CTX-M-144__complete_CDS	1076	cds	plasmid.1.1.genomic.fna
>NG_048934_1_Escherichia_coli_Echg0_pHN112121_blaCTX-M_gene_for_class_A_extended-spectrum_beta-lactamase_CTX-M-148__complete_CDS	1076	cds	plasmid.1.1.genomic.fna
>NG_048955_1_Klebsiella_pneumoniae_BM4493_pIP843_blaCTX-M_gene_for_class_A_extended-spectrum_beta-lactamase_CTX-M-17__complete_CDS	1076	cds	plasmid.1.1.genomic.fna
>NG_048956_1_Escherichia_coli_1126619_unnamed_blaCTX-M_gene_for_class_A_extended-spectrum_beta-lactamase_CTX-M-170__complete_CDS	876	cds	plasmid.1.1.genomic.fna
>NG_048968_1_Salmonella_enterica_subsp__enterica_serovar_Typhimurium_CAS-5_pMVP-4_blaCTX-M_gene_for_class_A_extended-spectrum_beta-lactamase_CTX-M-2__complete_CDS	910	cds	plasmid.1.1.genomic.fna
>NG_048980_1_Citrobacter_freundii_pCTX-M30_blaCTX-M_gene_for_class_A_extended-spectrum_beta-lactamase_CTX-M-30__complete_CDS	876	cds	plasmid.1.1.genomic.fna
>NG_048982_1_Escherichia_coli_pMC-2_blaCTX-M_gene_for_class_A_extended-spectrum_beta-lactamase_CTX-M-32__complete_CDS	876	cds	plasmid.1.1.genomic.fna
>NG_048983_1_Escherichia_coli_pGR2439_blaCTX-M_gene_for_class_A_extended-spectrum_beta-lactamase_CTX-M-33__complete_CDS	908	cds	plasmid.1.1.genomic.fna
>NG_048986_1_Escherichia_coli_pHSG-1_blaCTX-M_gene_for_class_A_extended-spectrum_beta-lactamase_CTX-M-36__complete_CDS	876	cds	plasmid.1.1.genomic.fna
>NG_048987_1_Enterobacter_cloacae_pCTX-M-37_blaCTX-M_gene_for_class_A_extended-spectrum_beta-lactamase_CTX-M-37__complete_CDS	1076	cds	plasmid.1.1.genomic.fna
>NG_048988_1_Klebsiella_pneumoniae_kp462_blaCTX-M_gene_for_class_A_extended-spectrum_beta-lactamase_CTX-M-38__complete_CDS	904	cds	plasmid.1.1.genomic.fna
>NG_048990_1_Salmonella_enterica_subsp__enterica_serovar_Typhimurium_pMSL_blaCTX-M_gene_for_class_A_extended-spectrum_beta-lactamase_CTX-M-4__complete_CDS	905	cds	plasmid.1.1.genomic.fna
>NG_048993_1_Escherichia_coli_pCTX-M42_blaCTX-M_gene_for_class_A_extended-spectrum_beta-lactamase_CTX-M-42__complete_CDS	979	cds	plasmid.1.1.genomic.fna
>NG_048996_1_Klebsiella_pneumoniae_Kpn301_unnamed_blaCTX-M_gene_for_class_A_extended-spectrum_beta-lactamase_CTX-M-46__complete_CDS	962	cds	plasmid.1.1.genomic.fna
>NG_048997_1_Escherichia_coli_Eco182_unnamed_blaCTX-M_gene_for_class_A_extended-spectrum_beta-lactamase_CTX-M-47__complete_CDS	963	cds	plasmid.1.1.genomic.fna
>NG_048998_1_Klebsiella_pneumoniae_Kpn9_unnamed_blaCTX-M_gene_for_class_A_extended-spectrum_beta-lactamase_CTX-M-48__complete_CDS	962	cds	plasmid.1.1.genomic.fna
>NG_048999_1_Klebsiella_pneumoniae_Kpn247_unnamed_blaCTX-M_gene_for_class_A_extended-spectrum_beta-lactamase_CTX-M-49__complete_CDS	962	cds	plasmid.1.1.genomic.fna
>NG_049001_1_Klebsiella_pneumoniae_Kpn52_unnamed_blaCTX-M_gene_for_class_A_extended-spectrum_beta-lactamase_CTX-M-50__complete_CDS	963	cds	plasmid.1.1.genomic.fna
>NG_049002_1_Escherichia_coli_pMSP520_blaCTX-M_gene_for_class_A_extended-spectrum_beta-lactamase_CTX-M-51__complete_CDS	876	cds	plasmid.1.1.genomic.fna
>NG_049003_1_Klebsiella_pneumoniae_unnamed_blaCTX-M_gene_for_class_A_extended-spectrum_beta-lactamase_CTX-M-52__complete_CDS	909	cds	plasmid.1.1.genomic.fna
>NG_049004_1_Salmonella_enterica_subsp__enterica_serovar_Westhampton_05-686_pWES-1_blaCTX-M_gene_for_class_A_extended-spectrum_beta-lactamase_CTX-M-53__complete_CDS	1076	cds	plasmid.1.1.genomic.fna
>NG_049010_1_Salmonella_enterica_subsp__enterica_serovar_Typhimurium_pAS30_blaCTX-M_gene_for_class_A_extended-spectrum_beta-lactamase_CTX-M-6__complete_CDS	905	cds	plasmid.1.1.genomic.fna
>NG_049013_1_Klebsiella_pneumoniae_pJIE137_blaCTX-M_gene_for_class_A_extended-spectrum_beta-lactamase_CTX-M-62__complete_CDS	1076	cds	plasmid.1.1.genomic.fna
>NG_049017_1_Proteus_mirabilis_PM341_03_pPM341_03_blaCTX-M_gene_for_class_A_extended-spectrum_beta-lactamase_CTX-M-66__complete_CDS	1076	cds	plasmid.1.1.genomic.fna
>NG_049018_1_Escherichia_coli_eco2865_unnamed_blaCTX-M_gene_for_class_A_extended-spectrum_beta-lactamase_CTX-M-67__complete_CDS	876	cds	plasmid.1.1.genomic.fna
>NG_049021_1_Salmonella_enterica_subsp__enterica_serovar_Typhimurium_pAS31_blaCTX-M_gene_for_class_A_extended-spectrum_beta-lactamase_CTX-M-7__complete_CDS	905	cds	plasmid.1.1.genomic.fna
>NG_049023_1_Klebsiella_pneumoniae_AH24-270_pAH24-270_blaCTX-M_gene_for_class_A_extended-spectrum_beta-lactamase_CTX-M-71__complete_CDS	1076	cds	plasmid.1.1.genomic.fna
>NG_049024_1_Klebsiella_pneumoniae_Kpn308_pKP308_blaCTX-M_gene_for_class_A_extended-spectrum_beta-lactamase_CTX-M-72__complete_CDS	925	cds	plasmid.1.1.genomic.fna
>NG_049032_1_Citrobacter_amalonaticus_Rio-2_pRio-2_blaCTX-M_gene_for_class_A_extended-spectrum_beta-lactamase_CTX-M-8__complete_CDS	1011	cds	plasmid.1.1.genomic.fna
>NG_049040_1_Escherichia_coli_pKP168_blaCTX-M_gene_for_class_A_extended-spectrum_beta-lactamase_CTX-M-87__complete_CDS	956	cds	plasmid.1.1.genomic.fna
>NG_049043_1_Escherichia_coli_785-D_pMSP071_blaCTX-M_gene_for_class_A_extended-spectrum_beta-lactamase_CTX-M-9__complete_CDS	1076	cds	plasmid.1.1.genomic.fna
>NG_049047_1_Escherichia_coli_Bre-1_pNBRE-1_blaCTX-M_gene_for_class_A_extended-spectrum_beta-lactamase_CTX-M-93__complete_CDS	876	cds	plasmid.1.1.genomic.fna
>NG_049070_1_Klebsiella_oxytoca_CNR1240_unnamed_blaDHA_gene_for_class_C_beta-lactamase_DHA-24__complete_CDS	1140	cds	plasmid.1.1.genomic.fna
>NG_049071_1_Klebsiella_pneumoniae_pKP3_blaDHA_gene_for_class_C_beta-lactamase_DHA-3__complete_CDS	1332	cds	plasmid.1.1.genomic.fna
>NG_049074_1_Escherichia_coli_30021_pHVH-2885_blaDHA_gene_for_class_C_beta-lactamase_DHA-6__complete_CDS	1140	cds	plasmid.1.1.genomic.fna
>NG_049075_1_Enterobacter_cloacae_30034_pHVH-1986_blaDHA_gene_for_class_C_beta-lactamase_DHA-7__complete_CDS	1140	cds	plasmid.1.1.genomic.fna
>NG_049099_1_Klebsiella_pneumoniae_10982_p10982FOX_blaFOX_gene_for_cephalosporin-hydrolyzing_class_C_beta-lactamase_FOX-10__complete_CDS	1149	cds	plasmid.1.1.genomic.fna
>NG_049101_1_Providencia_rettgeri_2032rut_pHVH2032_blaFOX_gene_for_cephalosporin-hydrolyzing_class_C_beta-lactamase_FOX-13__complete_CDS	1149	cds	plasmid.1.1.genomic.fna
>NG_049102_1_Escherichia_coli_BW_U2206_pMVP-7_blaFOX_gene_for_cephalosporin-hydrolyzing_class_C_beta-lactamase_FOX-2__complete_CDS	1193	cds	plasmid.1.1.genomic.fna
>NG_049104_1_Escherichia_coli_GCE_pGC-2_blaFOX_gene_for_cephalosporin-hydrolyzing_class_C_beta-lactamase_FOX-4__complete_CDS	1149	cds	plasmid.1.1.genomic.fna
>NG_049105_1_Klebsiella_pneumoniae_p5064_blaFOX_gene_for_cephalosporin-hydrolyzing_class_C_beta-lactamase_FOX-5__complete_CDS	1149	cds	plasmid.1.1.genomic.fna
>NG_049107_1_Escherichia_coli_42_015_unnamed_blaFOX_gene_for_cephalosporin-hydrolyzing_class_C_beta-lactamase_FOX-8__complete_CDS	1149	cds	plasmid.1.1.genomic.fna
>NG_049108_1_Klebsiella_pneumoniae_2170454_unnamed_blaFOX_gene_for_cephalosporin-hydrolyzing_class_C_beta-lactamase_FOX-9__complete_CDS	1159	cds	plasmid.1.1.genomic.fna
>NG_049109_1_Enterobacter_cloacae_DUB_pDUB_blaFRI_gene_for_carbapenem-hydrolyzing_class_A_beta-lactamase_FRI-1__complete_CDS	1085	cds	plasmid.1.1.genomic.fna
>NG_049117_1_Pseudomonas_aeruginosa_WUM677_pAL677_blaGES_gene_for_carbapenem-hydrolyzing_class_A_beta-lactamase_GES-15__complete_CDS	864	cds	plasmid.1.1.genomic.fna
>NG_049118_1_Serratia_marcescens_SM190_pSM190_blaGES_gene_for_carbapenem-hydrolyzing_class_A_beta-lactamase_GES-16__complete_CDS	1064	cds	plasmid.1.1.genomic.fna
>NG_049119_1_Escherichia_coli_09240_pINCan1_blaGES_gene_for_class_A_beta-lactamase_GES-17__complete_CDS	864	cds	plasmid.1.1.genomic.fna
>NG_049121_1_Escherichia_coli_01298_pHCG11_blaGES_gene_for_class_A_beta-lactamase_GES-19__complete_CDS	1064	cds	plasmid.1.1.genomic.fna
>NG_049123_1_Escherichia_coli_01298_pHCG11_blaGES_gene_for_carbapenem-hydrolyzing_class_A_beta-lactamase_GES-20__complete_CDS	1064	cds	plasmid.1.1.genomic.fna
>NG_049137_1_Escherichia_coli_pEC365_blaGES_gene_for_carbapenem-hydrolyzing_class_A_beta-lactamase_GES-5__complete_CDS	864	cds	plasmid.1.1.genomic.fna
>NG_049138_1_Klebsiella_pneumoniae_pKP78_blaGES_gene_for_carbapenem-hydrolyzing_class_A_beta-lactamase_GES-6__complete_CDS	864	cds	plasmid.1.1.genomic.fna
>NG_049139_1_Enterobacter_cloacae_pHT9_blaGES_gene_for_class_A_beta-lactamase_GES-7__complete_CDS	864	cds	plasmid.1.1.genomic.fna
>NG_049168_1_Raoultella_ornithinolytica_RJ46C_pRJ46C_blaIMI_gene_for_carbapenem-hydrolyzing_class_A_beta-lactamase_IMI-6__complete_CDS	1079	cds	plasmid.1.1.genomic.fna
>NG_049173_1_Pseudomonas_aeruginosa_PAI134_pMS455_blaIMP_gene_for_subclass_B1_metallo-beta-lactamase_IMP-10__complete_CDS	857	cds	plasmid.1.1.genomic.fna
>NG_049174_1_Acinetobacter_baumannii_ABI1_pMS450_blaIMP_gene_for_subclass_B1_metallo-beta-lactamase_IMP-11__complete_CDS	854	cds	plasmid.1.1.genomic.fna
>NG_049182_1_Aeromonas_caviae_A324R_pJDB2_blaIMP_gene_for_subclass_B1_metallo-beta-lactamase_IMP-19__complete_CDS	941	cds	plasmid.1.1.genomic.fna
>NG_049189_1_Pseudomonas_aeruginosa_KMP0701_pKMP0701_blaIMP_gene_for_subclass_B1_metallo-beta-lactamase_IMP-25__complete_CDS	741	cds	plasmid.1.1.genomic.fna
>NG_049202_1_Klebsiella_pneumoniae_pHNCS299_blaIMP_gene_for_subclass_B1_metallo-beta-lactamase_IMP-38__complete_CDS	741	cds	plasmid.1.1.genomic.fna
>NG_049217_1_Acinetobacter_baumannii_56_unnamed_blaIMP_gene_for_subclass_B1_metallo-beta-lactamase_IMP-55__complete_CDS	741	cds	plasmid.1.1.genomic.fna
>NG_049218_1_Pseudomonas_aeruginosa_1207312_unnamed_blaIMP_gene_for_subclass_B1_metallo-beta-lactamase_IMP-56__complete_CDS	741	cds	plasmid.1.1.genomic.fna
>NG_049222_1_Klebsiella_pneumoniae_KP-0787_pEKP0787-1_blaIMP_gene_for_subclass_B1_metallo-beta-lactamase_IMP-8__complete_CDS	941	cds	plasmid.1.1.genomic.fna
>NG_049223_1_Pseudomonas_aeruginosa_PA96_pOZ176_blaIMP_gene_for_subclass_B1_metallo-beta-lactamase_IMP-9__complete_CDS	938	cds	plasmid.1.1.genomic.fna
>NG_049240_1_Citrobacter_freundii_pCF243_blaKHM_gene_for_subclass_B1_metallo-beta-lactamase_KHM-1__complete_CDS	837	cds	plasmid.1.1.genomic.fna
>NG_049242_1_Enterobacter_cloacae_unnamed_blaKLUC_gene_for_class_A_extended-spectrum_beta-lactamase_KLUC-2__complete_CDS	976	cds	plasmid.1.1.genomic.fna
>NG_049244_1_Klebsiella_pneumoniae_Kp10-26_pKp10-26_blaKPC_gene_for_carbapenem-hydrolyzing_class_A_beta-lactamase_KPC-11__complete_CDS	882	cds	plasmid.1.1.genomic.fna
>NG_049246_1_Enterobacter_cloacae_EN038_EcKPC12_blaKPC_gene_for_carbapenem-hydrolyzing_class_A_beta-lactamase_KPC-13__complete_CDS	882	cds	plasmid.1.1.genomic.fna
>NG_049247_1_Klebsiella_pneumoniae_BK13048_pBK13048_blaKPC_gene_for_carbapenem-hydrolyzing_class_A_beta-lactamase_KPC-14__complete_CDS	1076	cds	plasmid.1.1.genomic.fna
>NG_049248_1_Klebsiella_pneumoniae_kp1241_unnamed_blaKPC_gene_for_carbapenem-hydrolyzing_class_A_beta-lactamase_KPC-15__complete_CDS	882	cds	plasmid.1.1.genomic.fna
>NG_049256_1_Klebsiella_pneumoniae_UC331_unnamed_blaKPC_gene_for_carbapenem-hydrolyzing_class_A_beta-lactamase_KPC-24__complete_CDS	1082	cds	plasmid.1.1.genomic.fna
>NG_049263_1_Enterobacter_cloacae_S3_unknown_blaLAP_gene_for_class_A_beta-lactamase_LAP-1__complete_CDS	858	cds	plasmid.1.1.genomic.fna
>NG_049267_1_Pseudomonas_aeruginosa_2293E_2293E_blaLCR_gene_for_oxacillin-hydrolyzing_class_D_beta-lactamase_LCR-1__complete_CDS	983	cds	plasmid.1.1.genomic.fna
>NG_049282_1_Klebsiella_pneumoniae_K26_pk26_blaLEN_gene_for_class_A_beta-lactamase_LEN-5__complete_CDS	862	cds	plasmid.1.1.genomic.fna
>NG_049293_1_Klebsiella_pneumoniae_pMG230_blaMIR_gene_for_cephalosporin-hydrolyzing_class_C_beta-lactamase_MIR-1__complete_CDS	1346	cds	plasmid.1.1.genomic.fna
>NG_049305_1_Escherichia_coli_384_unnamed_blaMIR_gene_for_cephalosporin-hydrolyzing_class_C_beta-lactamase_MIR-4__complete_CDS	1188	cds	plasmid.1.1.genomic.fna
>NG_049306_1_Klebsiella_pneumoniae_801_EBC801_blaMIR_gene_for_cephalosporin-hydrolyzing_class_C_beta-lactamase_MIR-5__complete_CDS	1146	cds	plasmid.1.1.genomic.fna
>NG_049315_1_Klebsiella_pneumoniae_KOL_pLRB01_blaMOX_gene_for_CMY-1_MOX_family_class_C_beta-lactamase_MOX-2__complete_CDS	1349	cds	plasmid.1.1.genomic.fna
>NG_049326_1_Klebsiella_pneumoniae_pKpANDM-1_blaNDM_gene_for_subclass_B1_metallo-beta-lactamase_NDM-1__complete_CDS	1013	cds	plasmid.1.1.genomic.fna
>NG_049329_1_Escherichia_coli_IOMTU_388_1_pIOMTU388-NDM_blaNDM_gene_for_subclass_B1_metallo-beta-lactamase_NDM-12__complete_CDS	1013	cds	plasmid.1.1.genomic.fna
>NG_049330_1_Escherichia_coli_IOMTU_558_pIOMTU558-NDM_blaNDM_gene_for_subclass_B1_metallo-beta-lactamase_NDM-13__complete_CDS	1013	cds	plasmid.1.1.genomic.fna
>NG_049331_1_Acinetobacter_lwoffii_JN49-1_pNDM-JN01_blaNDM_gene_for_subclass_B1_metallo-beta-lactamase_NDM-14__complete_CDS	1013	cds	plasmid.1.1.genomic.fna
>NG_049335_1_Escherichia_coli_QECAU3_pHS-NDM-3_blaNDM_gene_for_subclass_B1_metallo-beta-lactamase_NDM-3__complete_CDS	813	cds	plasmid.1.1.genomic.fna
>NG_049338_1_Escherichia_coli_1100101_unnamed_blaNDM_gene_for_subclass_B1_metallo-beta-lactamase_NDM-6__complete_CDS	813	cds	plasmid.1.1.genomic.fna
>NG_049339_1_Escherichia_coli_N11-02566_pNDM-Ec112566_blaNDM_gene_for_subclass_B1_metallo-beta-lactamase_NDM-7__complete_CDS	813	cds	plasmid.1.1.genomic.fna
>NG_049340_1_Escherichia_coli_NCGM37_pNDM-8_blaNDM_gene_for_subclass_B1_metallo-beta-lactamase_NDM-8__complete_CDS	813	cds	plasmid.1.1.genomic.fna
>NG_049341_1_Klebsiella_pneumoniae_subsp__pneumoniae_PPH1303_pNDM-pph1303_blaNDM_gene_for_subclass_B1_metallo-beta-lactamase_NDM-9__complete_CDS	1013	cds	plasmid.1.1.genomic.fna
>NG_049343_1_Pseudomonas_aeruginosa_M302_pMLH50_blaNPS_gene_for_oxacillin-hydrolyzing_class_D_beta-lactamase_NPS-1__complete_CDS	928	cds	plasmid.1.1.genomic.fna
>NG_049373_1_Klebsiella_pneumoniae_kp622_blaOKP_gene_for_class_A_broad-spectrum_beta-lactamase_OKP-B-13__complete_CDS	862	cds	plasmid.1.1.genomic.fna
>NG_049393_1_Pseudomonas_aeruginosa_R388-R151_hybrid_blaOXA_gene_for_oxacillin-hydrolyzing_class_D_beta-lactamase_OXA-10__complete_CDS	1001	cds	plasmid.1.1.genomic.fna
>NG_049428_1_Salmonella_enterica_subsp__enterica_serovar_Bredeney_96_pSBre96_blaOXA_gene_for_class_D_beta-lactamase_OXA-129__complete_CDS	1004	cds	plasmid.1.1.genomic.fna
>NG_049464_1_Acinetobacter_baumannii_AB58_pAB58_blaOXA_gene_for_OXA-23_family_carbapenem-hydrolyzing_class_D_beta-lactamase_OXA-165__complete_CDS	822	cds	plasmid.1.1.genomic.fna
>NG_049465_1_Acinetobacter_baumannii_AB79_pAB79_blaOXA_gene_for_OXA-23_family_carbapenem-hydrolyzing_class_D_beta-lactamase_OXA-166__complete_CDS	822	cds	plasmid.1.1.genomic.fna
>NG_049466_1_Acinetobacter_baumannii_AB167_pAB167_blaOXA_gene_for_OXA-23_family_carbapenem-hydrolyzing_class_D_beta-lactamase_OXA-167__complete_CDS	822	cds	plasmid.1.1.genomic.fna
>NG_049467_1_Acinetobacter_baumannii_AB171_pAB171_blaOXA_gene_for_OXA-23_family_carbapenem-hydrolyzing_class_D_beta-lactamase_OXA-168__complete_CDS	822	cds	plasmid.1.1.genomic.fna
>NG_049468_1_Acinetobacter_baumannii_AB286_pAB286_blaOXA_gene_for_OXA-23_family_carbapenem-hydrolyzing_class_D_beta-lactamase_OXA-169__complete_CDS	822	cds	plasmid.1.1.genomic.fna
>NG_049469_1_Klebsiella_pneumoniae_chaK36_pGES-5_blaOXA_gene_for_oxacillin-hydrolyzing_class_D_extended-spectrum_beta-lactamase_OXA-17__complete_CDS	1001	cds	plasmid.1.1.genomic.fna
>NG_049470_1_Acinetobacter_baumannii_AB315_pAB315_blaOXA_gene_for_OXA-23_family_carbapenem-hydrolyzing_class_D_beta-lactamase_OXA-170__complete_CDS	822	cds	plasmid.1.1.genomic.fna
>NG_049471_1_Acinetobacter_baumannii_AB322_pAB322_blaOXA_gene_for_OXA-23_family_carbapenem-hydrolyzing_class_D_beta-lactamase_OXA-171__complete_CDS	822	cds	plasmid.1.1.genomic.fna
>NG_049482_1_Klebsiella_pneumoniae_KP3_pKP3-A_blaOXA_gene_for_OXA-48_family_carbapenem-hydrolyzing_class_D_beta-lactamase_OXA-181__complete_CDS	998	cds	plasmid.1.1.genomic.fna
>NG_049496_1_Salmonella_enterica_subsp__enterica_serovar_Typhimurium_R46_blaOXA_gene_for_oxacillin-hydrolyzing_class_D_beta-lactamase_OXA-2__complete_CDS	1028	cds	plasmid.1.1.genomic.fna
>NG_049502_1_Klebsiella_pneumoniae_204_p204-B_blaOXA_gene_for_OXA-48_family_carbapenem-hydrolyzing_class_D_beta-lactamase_OXA-204__complete_CDS	998	cds	plasmid.1.1.genomic.fna
>NG_049507_1_Riemerella_anatipestifer_0726_pRA0726_blaOXA_gene_for_class_D_beta-lactamase_OXA-209__complete_CDS	1025	cds	plasmid.1.1.genomic.fna
>NG_049539_1_Klebsiella_pneumoniae_K-754_unnamed_blaOXA_gene_for_OXA-48_family_carbapenem-hydrolyzing_class_D_beta-lactamase_OXA-244__complete_CDS	798	cds	plasmid.1.1.genomic.fna
>NG_049540_1_Klebsiella_pneumoniae_K-943_unnamed_blaOXA_gene_for_OXA-48_family_carbapenem-hydrolyzing_class_D_beta-lactamase_OXA-245__complete_CDS	798	cds	plasmid.1.1.genomic.fna
>NG_049542_1_Klebsiella_pneumoniae_Kpn247_unnamed_blaOXA_gene_for_OXA-48_family_carbapenem-hydrolyzing_class_D_beta-lactamase_OXA-247__complete_CDS	786	cds	plasmid.1.1.genomic.fna
>NG_049551_1_Enterobacter_cloacae_pUL3AT_blaOXA_gene_for_class_D_beta-lactamase_OXA-256__complete_CDS	1001	cds	plasmid.1.1.genomic.fna
>NG_049577_1_Pseudomonas_aeruginosa_pDG-1_blaOXA_gene_for_class_D_extended-spectrum_beta-lactamase_OXA-28__complete_CDS	1001	cds	plasmid.1.1.genomic.fna
>NG_049605_1_Pseudomonas_aeruginosa_unnamed_blaOXA_gene_for_class_D_extended-spectrum_beta-lactamase_OXA-31__complete_CDS	1031	cds	plasmid.1.1.genomic.fna
>NG_049735_1_Pseudomonas_aeruginosa_07-406_pMATTx_blaOXA_gene_for_oxacillin-hydrolyzing_class_D_extended-spectrum_beta-lactamase_OXA-45__complete_CDS	995	cds	plasmid.1.1.genomic.fna
>NG_049776_1_Pseudomonas_aeruginosa_76072601_pMON812_blaOXA_gene_for_oxacillin-hydrolyzing_class_D_beta-lactamase_OXA-5__complete_CDS	983	cds	plasmid.1.1.genomic.fna
>NG_049814_1_Klebsiella_pneumoniae_Kp1239_pJIBE401_blaOXA_gene_for_OXA-23_family_carbapenem-hydrolyzing_class_D_beta-lactamase_OXA-73__complete_CDS	1022	cds	plasmid.1.1.genomic.fna
>NG_049827_1_Acinetobacter_baumannii_pAOX1_blaOXA_gene_for_OXA-51_family_carbapenem-hydrolyzing_class_D_beta-lactamase_OXA-87__complete_CDS	825	cds	plasmid.1.1.genomic.fna
>NG_049977_1_Haemophilus_influenzae_type_b_RRob_blaROB_gene_for_cephalosporin-hydrolyzing_class_A_beta-lactamase_ROB-1__complete_CDS	1118	cds	plasmid.1.1.genomic.fna
>NG_049982_1_Enterobacter_cloacae_pFCX300L_blaFONA_gene_for_class_A_extended-spectrum_beta-lactamase_SFO-1__complete_CDS	1088	cds	plasmid.1.1.genomic.fna
>NG_049994_1_Klebsiella_pneumoniae_pML2011_blaSHV_gene_for_class_A_extended-spectrum_beta-lactamase_SHV-104__complete_CDS	861	cds	plasmid.1.1.genomic.fna
>NG_050004_1_Escherichia_coli_SEC09_pSEC09-qnrS_blaSHV_gene_for_class_A_beta-lactamase_SHV-120__complete_CDS	861	cds	plasmid.1.1.genomic.fna
>NG_050006_1_Enterobacter_cloacae_pBF1417_blaSHV_gene_for_class_A_extended-spectrum_beta-lactamase_SHV-128__complete_CDS	861	cds	plasmid.1.1.genomic.fna
>NG_050007_1_Escherichia_coli_Ec6-66_pEc6-66_blaSHV_gene_for_class_A_extended-spectrum_beta-lactamase_SHV-129__complete_CDS	861	cds	plasmid.1.1.genomic.fna
>NG_050059_1_Klebsiella_pneumoniae_Kpn32_pKP32_blaSHV_gene_for_class_A_beta-lactamase_SHV-1b-b__complete_CDS	861	cds	plasmid.1.1.genomic.fna
>NG_050069_1_Enterobacter_cloacae_unnamed_blaSHV_gene_for_class_A_extended-spectrum_beta-lactamase_SHV-30__complete_CDS	946	cds	plasmid.1.1.genomic.fna
>NG_050073_1_Escherichia_coli_pOZ185_blaSHV_gene_for_class_A_extended-spectrum_beta-lactamase_SHV-34__complete_CDS	978	cds	plasmid.1.1.genomic.fna
>NG_050074_1_Klebsiella_pneumoniae_p0z186_blaSHV_gene_for_class_A_beta-lactamase_SHV-35__complete_CDS	861	cds	plasmid.1.1.genomic.fna
>NG_050075_1_Klebsiella_pneumoniae_G122_pOZ187_blaSHV_gene_for_class_A_beta-lactamase_SHV-36__complete_CDS	861	cds	plasmid.1.1.genomic.fna
>NG_050081_1_Klebsiella_pneumoniae_pch4_blaSHV_gene_for_class_A_broad-spectrum_beta-lactamase_SHV-43__complete_CDS	870	cds	plasmid.1.1.genomic.fna
>NG_050093_1_Escherichia_coli_981223_pMTY512_blaSHV_gene_for_class_A_extended-spectrum_beta-lactamase_SHV-57__complete_CDS	961	cds	plasmid.1.1.genomic.fna
>NG_050094_1_Klebsiella_pneumoniae_kp132_kp132-2_blaSHV_gene_for_class_A_beta-lactamase_SHV-59__complete_CDS	862	cds	plasmid.1.1.genomic.fna
>NG_050105_1_Enterobacter_cloacae_pEC04_blaSHV_gene_for_class_A_extended-spectrum_beta-lactamase_SHV-70__complete_CDS	861	cds	plasmid.1.1.genomic.fna
>NG_050120_1_Klebsiella_pneumoniae_unnamed_blaSHV_gene_for_class_A_extended-spectrum_beta-lactamase_SHV-86__complete_CDS	861	cds	plasmid.1.1.genomic.fna
>NG_050121_1_Klebsiella_pneumoniae_pKP24_blaSHV_gene_for_class_A_broad-spectrum_beta-lactamase_SHV-89__complete_CDS	861	cds	plasmid.1.1.genomic.fna
>NG_050122_1_Klebsiella_pneumoniae_pK318-2_blaSHV_gene_for_class_A_beta-lactamase_SHV-9__complete_CDS	1058	cds	plasmid.1.1.genomic.fna
>NG_050123_1_Klebsiella_pneumoniae_pMVH203_blaSHV_gene_for_class_A_beta-lactamase_SHV-92__complete_CDS	861	cds	plasmid.1.1.genomic.fna
>NG_050147_1_Escherichia_coli_pBP311_blaTEM_gene_for_class_A_extended-spectrum_beta-lactamase_TEM-101__complete_CDS	861	cds	plasmid.1.1.genomic.fna
>NG_050162_1_Staphylococcus_aureus_pJ3356__POX7_blaTEM_gene_for_class_A_broad-spectrum_beta-lactamase_TEM-116__complete_CDS	1061	cds	plasmid.1.1.genomic.fna
>NG_050171_1_Escherichia_coli_unnamed_blaTEM_gene_for_class_A_broad-spectrum_beta-lactamase_TEM-127__complete_CDS	861	cds	plasmid.1.1.genomic.fna
>NG_050172_1_Escherichia_coli_unnamed_blaTEM_gene_for_class_A_broad-spectrum_beta-lactamase_TEM-128__complete_CDS	861	cds	plasmid.1.1.genomic.fna
>NG_050176_1_Klebsiella_pneumoniae_unnamed_blaTEM_gene_for_class_A_extended-spectrum_beta-lactamase_TEM-132__complete_CDS	861	cds	plasmid.1.1.genomic.fna
>NG_050179_1_Salmonella_enterica_subsp__enterica_serovar_Typhimurium_pFPTB1_blaTEM_gene_for_class_A_broad-spectrum_beta-lactamase_TEM-135__complete_CDS	1061	cds	plasmid.1.1.genomic.fna
>NG_050182_1_Salmonella_enterica_pCN2310_blaTEM_gene_for_class_A_extended-spectrum_beta-lactamase_TEM-138__complete_CDS	966	cds	plasmid.1.1.genomic.fna
>NG_050184_1_Enterobacter_cloacae_EC002_blaTEM_gene_for_class_A_broad-spectrum_beta-lactamase_TEM-141__complete_CDS	941	cds	plasmid.1.1.genomic.fna
>NG_050185_1_Escherichia_coli_pPHBTEM-142_blaTEM_gene_for_class_A_beta-lactamase_TEM-142__complete_CDS	861	cds	plasmid.1.1.genomic.fna
>NG_050190_1_Pseudomonas_aeruginosa_pPA4-141_blaTEM_gene_for_class_A_extended-spectrum_beta-lactamase_TEM-147__complete_CDS	861	cds	plasmid.1.1.genomic.fna
>NG_050193_1_Haemophilus_parainfluenzae_pSF2_blaTEM_gene_for_class_A_extended-spectrum_beta-lactamase_TEM-15__complete_CDS	961	cds	plasmid.1.1.genomic.fna
>NG_050201_1_Enterobacter_cloacae_pEC005_blaTEM_gene_for_class_A_extended-spectrum_beta-lactamase_TEM-157__complete_CDS	861	cds	plasmid.1.1.genomic.fna
>NG_050206_1_Acinetobacter_haemolyticus_pUPI191_blaTEM_gene_for_class_A_beta-lactamase_TEM-162__complete_CDS	943	cds	plasmid.1.1.genomic.fna
>NG_050208_1_Klebsiella_pneumoniae_pML1708_blaTEM_gene_for_class_A_extended-spectrum_beta-lactamase_TEM-164__complete_CDS	961	cds	plasmid.1.1.genomic.fna
>NG_050214_1_Escherichia_coli_pAm08CQ6130_blaTEM_gene_for_class_A_beta-lactamase_TEM-171__complete_CDS	961	cds	plasmid.1.1.genomic.fna
>NG_050221_1_Escherichia_coli_PI-12197_pCT-1_blaTEM_gene_for_class_A_extended-spectrum_beta-lactamase_TEM-184__complete_CDS	861	cds	plasmid.1.1.genomic.fna
>NG_050223_1_Escherichia_coli_RS60_unnamed_blaTEM_gene_for_class_A_broad-spectrum_beta-lactamase_TEM-186__complete_CDS	1061	cds	plasmid.1.1.genomic.fna
>NG_050224_1_Proteus_mirabilis_7001324_unnamed_blaTEM_gene_for_class_A_extended-spectrum_beta-lactamase_TEM-187__complete_CDS	958	cds	plasmid.1.1.genomic.fna
>NG_050236_1_Escherichia_coli_WDR-13_unnamed_blaTEM_gene_for_class_A_beta-lactamase_TEM-201__complete_CDS	861	cds	plasmid.1.1.genomic.fna
>NG_050238_1_Escherichia_coli_S2_2-EK_pEC-S2_2_blaTEM_gene_for_class_A_broad-spectrum_beta-lactamase_TEM-206__complete_CDS	861	cds	plasmid.1.1.genomic.fna
>NG_050243_1_Escherichia_coli_pH1519-88_blaTEM_gene_for_class_A_beta-lactamase_TEM-210__complete_CDS	1061	cds	plasmid.1.1.genomic.fna
>NG_050258_1_Pseudomonas_aeruginosa_pPA3-104_blaTEM_gene_for_class_A_extended-spectrum_beta-lactamase_TEM-29__complete_CDS	861	cds	plasmid.1.1.genomic.fna
>NG_050259_1_Klebsiella_pneumoniae_CF104_pCFF04_blaTEM_gene_for_class_A_extended-spectrum_beta-lactamase_TEM-3__complete_CDS	1061	cds	plasmid.1.1.genomic.fna
>NG_050260_1_Escherichia_coli_pINSRA99_blaTEM_gene_for_inhibitor-resistant_class_A_broad-spectrum_beta-lactamase_TEM-30__complete_CDS	983	cds	plasmid.1.1.genomic.fna
>NG_050262_1_Escherichia_coli_B24_pEC_B24_blaTEM_gene_for_inhibitor-resistant_class_A_broad-spectrum_beta-lactamase_TEM-33__complete_CDS	1061	cds	plasmid.1.1.genomic.fna
>NG_050263_1_Haemophilus_parainfluenzae_72322_unnamed_blaTEM_gene_for_inhibitor-resistant_class_A_broad-spectrum_beta-lactamase_TEM-34__complete_CDS	1061	cds	plasmid.1.1.genomic.fna
>NG_050265_1_Klebsiella_pneumoniae_H67_pRYC11_blaTEM_gene_for_class_A_extended-spectrum_beta-lactamase_TEM-4__complete_CDS	1061	cds	plasmid.1.1.genomic.fna
>NG_050276_1_Escherichia_coli_F4-Zhengzhou_unnamed_blaTEM_gene_for_class_A_broad-spectrum_beta-lactamase_TEM-57__complete_CDS	861	cds	plasmid.1.1.genomic.fna
>NG_050278_1_Providencia_stuartii_VR-1_blaTEM_gene_for_class_A_extended-spectrum_beta-lactamase_TEM-60__complete_CDS	966	cds	plasmid.1.1.genomic.fna
>NG_050280_1_Proteus_mirabilis_NEL-1_pANG-1_blaTEM_gene_for_inhibitor-resistant_class_A_broad-spectrum_beta-lactamase_TEM-67__complete_CDS	1061	cds	plasmid.1.1.genomic.fna
>NG_050283_1_Klebsiella_pneumoniae_3635_pMG259_blaTEM_gene_for_class_A_extended-spectrum_beta-lactamase_TEM-71__complete_CDS	995	cds	plasmid.1.1.genomic.fna
>NG_050284_1_Morganella_morganii_FI-13_pMNFI-13_blaTEM_gene_for_class_A_extended-spectrum_beta-lactamase_TEM-72__complete_CDS	961	cds	plasmid.1.1.genomic.fna
>NG_050295_1_Klebsiella_pneumoniae_CLSiS_2949_98_pbla-TEM-85_blaTEM_gene_for_class_A_extended-spectrum_beta-lactamase_TEM-85__complete_CDS	861	cds	plasmid.1.1.genomic.fna
>NG_050296_1_Klebsiella_pneumoniae_CLSiS_2946_98_pbla-TEM-86_blaTEM_gene_for_class_A_extended-spectrum_beta-lactamase_TEM-86__complete_CDS	861	cds	plasmid.1.1.genomic.fna
>NG_050297_1_Proteus_mirabilis_pPm87_blaTEM_gene_for_class_A_extended-spectrum_beta-lactamase_TEM-87__complete_CDS	861	cds	plasmid.1.1.genomic.fna
>NG_050298_1_Klebsiella_pneumoniae_K28_pMG272_blaTEM_gene_for_class_A_extended-spectrum_beta-lactamase_TEM-88__complete_CDS	961	cds	plasmid.1.1.genomic.fna
>NG_050299_1_Escherichia_coli_7604_pMG204b_blaTEM_gene_for_class_A_broad-spectrum_beta-lactamase_TEM-90__complete_CDS	950	cds	plasmid.1.1.genomic.fna
>NG_050302_1_Escherichia_coli_CLSiS_3445_98_pblaTEM-93_blaTEM_gene_for_class_A_extended-spectrum_beta-lactamase_TEM-93__complete_CDS	861	cds	plasmid.1.1.genomic.fna
>NG_050303_1_Escherichia_coli_CLSiS_3657_98_pblaTEM-94_blaTEM_gene_for_class_A_extended-spectrum_beta-lactamase_TEM-94__complete_CDS	861	cds	plasmid.1.1.genomic.fna
>NG_050305_1_Escherichia_coli_H28_pOZ188_blaTEM_gene_for_class_A_beta-lactamase_TEM-96__complete_CDS	861	cds	plasmid.1.1.genomic.fna
>NG_050311_1_Escherichia_coli_R170_pRZA92_blaTLA_gene_for_class_A_extended-spectrum_beta-lactamase_TLA-1__complete_CDS	1106	cds	plasmid.1.1.genomic.fna
>NG_050312_1_Serratia_marcescens_11663_p11663_blaTLA_gene_for_class_A_extended-spectrum_beta-lactamase_TLA-3__complete_CDS	1130	cds	plasmid.1.1.genomic.fna
>NG_050351_1_Proteus_mirabilis_P13_unnamed_blaVIM_gene_for_subclass_B1_metallo-beta-lactamase_VIM-25__complete_CDS	991	cds	plasmid.1.1.genomic.fna
>NG_050355_1_Escherichia_coli_957_unnamed_blaVIM_gene_for_subclass_B1_metallo-beta-lactamase_VIM-29__complete_CDS	801	cds	plasmid.1.1.genomic.fna
>NG_050402_1_Salmonella_enterica_subsp__enterica_serovar_Typhimurium_incFI_dfrA_gene_for_trimethoprim-resistant_dihydrofolate_reductase_DfrA18__complete_CDS	770	cds	plasmid.1.1.genomic.fna
>NG_050403_1_Enterobacter_cloacae_pEC-IMP_dfrA_gene_for_trimethoprim-resistant_dihydrofolate_reductase_DfrA19__complete_CDS	770	cds	plasmid.1.1.genomic.fna
>NG_050404_1_Providencia_stuartii_pLQ1723_ere_A__gene_for_inactive_erythromycin_esterase_Ere_A2___complete_CDS	1298	cds	plasmid.1.1.genomic.fna
>NG_050407_1_Escherichia_coli_p06607_fosA_gene_for_fosfomycin_resistance_glutathione_transferase_FosA3__complete_CDS	617	cds	plasmid.1.1.genomic.fna
>NG_050409_1_Klebsiella_pneumoniae_KP96_pKP96_fosA_gene_for_fosfomycin_resistance_glutathione_transferase_FosA5__complete_CDS	620	cds	plasmid.1.1.genomic.fna
>NG_050410_1_Staphylococcus_epidermidis_BM2641_pIP1842_fosB_gene_for_fosfomycin_resistance_thiol_transferase_FosB__complete_CDS	620	cds	plasmid.1.1.genomic.fna
>NG_050416_1_Staphylococcus_haemolyticus_pLNU3_lnu_A__gene_for_lincosamide_nucleotidyltransferase_Lnu_A_'__complete_CDS	686	cds	plasmid.1.1.genomic.fna
>NG_050459_1_Escherichia_coli_pHPA_qepA_gene_for_fluoroquinolone_efflux_MFS_transporter_QepA1__complete_CDS	1736	cds	plasmid.1.1.genomic.fna
>NG_050460_1_Escherichia_coli_BicA_pQep_qepA_gene_for_fluoroquinolone_efflux_MFS_transporter_QepA2__complete_CDS	1736	cds	plasmid.1.1.genomic.fna
>NG_050461_1__Enterobacter__aerogenes_EA3201_pEA3201_qepA_gene_for_fluoroquinolone_efflux_MFS_transporter_QepA3__complete_CDS	1536	cds	plasmid.1.1.genomic.fna
>NG_050462_1_Klebsiella_pneumoniae_pMG252_qnrA_gene_for_quinolone_resistance_pentapeptide_repeat_protein_QnrA1__complete_CDS	857	cds	plasmid.1.1.genomic.fna
>NG_050463_1_Klebsiella_oxytoca_unnamed_qnrA_gene_for_quinolone_resistance_pentapeptide_repeat_protein_QnrA2__complete_CDS	657	cds	plasmid.1.1.genomic.fna
>NG_050467_1_Proteus_mirabilis_PS16_unnamed_qnrA_gene_for_quinolone_resistance_pentapeptide_repeat_protein_QnrA6__complete_CDS	657	cds	plasmid.1.1.genomic.fna
>NG_050468_1_Shewanella_algae_unnamed_qnrA_gene_for_quinolone_resistance_pentapeptide_repeat_protein_QnrA7__complete_CDS	657	cds	plasmid.1.1.genomic.fna
>NG_050469_1_Klebsiella_pneumoniae_pMG298_qnrB_gene_for_quinolone_resistance_pentapeptide_repeat_protein_QnrB1__complete_CDS	681	cds	plasmid.1.1.genomic.fna
>NG_050470_1_Citrobacter_freundii_V1_pCFV1_qnrB_gene_for_quinolone_resistance_pentapeptide_repeat_protein_QnrB10__complete_CDS	645	cds	plasmid.1.1.genomic.fna
>NG_050480_1_Citrobacter_koseri_pMG301_qnrB_gene_for_quinolone_resistance_pentapeptide_repeat_protein_QnrB2__complete_CDS	645	cds	plasmid.1.1.genomic.fna
>NG_050482_1_Escherichia_coli_753_unnamed_qnrB_gene_for_quinolone_resistance_pentapeptide_repeat_protein_QnrB21__complete_CDS	645	cds	plasmid.1.1.genomic.fna
>NG_050484_1_Citrobacter_freundii_S008_pS008_qnrB_gene_for_quinolone_resistance_pentapeptide_repeat_protein_QnrB23__complete_CDS	681	cds	plasmid.1.1.genomic.fna
>NG_050485_1_Citrobacter_freundii_ay09-906546_Pcfay09-906546_qnrB_gene_for_quinolone_resistance_pentapeptide_repeat_protein_QnrB24__complete_CDS	681	cds	plasmid.1.1.genomic.fna
>NG_050486_1_Citrobacter_freundii_RSPMQR-237-09_unnamed_qnrB_gene_for_quinolone_resistance_pentapeptide_repeat_protein_QnrB25__complete_CDS	645	cds	plasmid.1.1.genomic.fna
>NG_050488_1_Citrobacter_braakii_S08-IJ52_pS08-IJ52_qnrB_gene_for_quinolone_resistance_pentapeptide_repeat_protein_QnrB27__complete_CDS	645	cds	plasmid.1.1.genomic.fna
>NG_050489_1_Citrobacter_freundii_S08-IJ77_pS08-IJ77_qnrB_gene_for_quinolone_resistance_pentapeptide_repeat_protein_QnrB28__complete_CDS	645	cds	plasmid.1.1.genomic.fna
>NG_050492_1_Citrobacter_braakii_S08-GS31_pS08-GS31_qnrB_gene_for_quinolone_resistance_pentapeptide_repeat_protein_QnrB30__complete_CDS	681	cds	plasmid.1.1.genomic.fna
>NG_050493_1_Klebsiella_pneumoniae_3606_p072581_qnrB_gene_for_quinolone_resistance_pentapeptide_repeat_protein_QnrB31__complete_CDS	681	cds	plasmid.1.1.genomic.fna
>NG_050503_1_Citrobacter_braakii_S08-KM99_pS08-KM99_qnrB_gene_for_quinolone_resistance_pentapeptide_repeat_protein_QnrB40__complete_CDS	660	cds	plasmid.1.1.genomic.fna
>NG_050515_1_Proteus_mirabilis_unnamed_qnrB_gene_for_quinolone_resistance_pentapeptide_repeat_protein_QnrB52__complete_CDS	645	cds	plasmid.1.1.genomic.fna
>NG_050516_1_Klebsiella_pneumoniae_Kp4047_pKp4047_qnrB_gene_for_quinolone_resistance_pentapeptide_repeat_protein_QnrB53__complete_CDS	681	cds	plasmid.1.1.genomic.fna
>NG_050518_1_Raoultella_terrigena_CLEC38_pCLEC38_qnrB_gene_for_quinolone_resistance_pentapeptide_repeat_protein_QnrB55__complete_CDS	645	cds	plasmid.1.1.genomic.fna
>NG_050523_1_Pantoea_agglomerans_HX05015076_pWCH-LM2_qnrB_gene_for_quinolone_resistance_pentapeptide_repeat_protein_QnrB6__complete_CDS	681	cds	plasmid.1.1.genomic.fna
>NG_050540_1_Citrobacter_freundii_pCF41_qnrB_gene_for_quinolone_resistance_pentapeptide_repeat_protein_QnrB9__complete_CDS	645	cds	plasmid.1.1.genomic.fna
>NG_050541_1_Salmonella_enterica_subsp__enterica_serovar_Bovismorbificans_GSS-HN-2007057_p2007057_qnrD_gene_for_quinolone_resistance_pentapeptide_repeat_protein_QnrD1__complete_CDS	845	cds	plasmid.1.1.genomic.fna
>NG_050542_1_Salmonella_enterica_subsp__enterica_serovar_Hadar_N08-2312_pQnrD2_qnrD_gene_for_quinolone_resistance_pentapeptide_repeat_protein_QnrD2__complete_CDS	752	cds	plasmid.1.1.genomic.fna
>NG_050543_1_Shigella_flexneri_pAH0376_qnrS_gene_for_quinolone_resistance_pentapeptide_repeat_protein_QnrS1__complete_CDS	857	cds	plasmid.1.1.genomic.fna
>NG_050544_1_Salmonella_enterica_subsp__enterica_serovar_Anatum_pMG308_qnrS_gene_for_quinolone_resistance_pentapeptide_repeat_protein_QnrS2__complete_CDS	657	cds	plasmid.1.1.genomic.fna
>NG_050546_1_Aeromonas_sobria_SNUFPC-A4_pAQ1-1_qnrS_gene_for_quinolone_resistance_pentapeptide_repeat_protein_QnrS5__complete_CDS	657	cds	plasmid.1.1.genomic.fna
>NG_050547_1_Aeromonas_hydrophila_SNUFPC-A5_pAQ2-2_qnrS_gene_for_quinolone_resistance_pentapeptide_repeat_protein_QnrS6__complete_CDS	657	cds	plasmid.1.1.genomic.fna
>NG_050548_1_Escherichia_coli_SEC09_pSEC09_qnrS_gene_for_quinolone_resistance_pentapeptide_repeat_protein_QnrS7__complete_CDS	657	cds	plasmid.1.1.genomic.fna
>NG_050549_1_Klebsiella_pneumoniae_CLEC82_pCLEC82_qnrS_gene_for_quinolone_resistance_pentapeptide_repeat_protein_QnrS8__complete_CDS	657	cds	plasmid.1.1.genomic.fna
>NG_050555_1_Vibrio_parahaemolyticus_vp_pVP1_qnrVC_gene_for_quinolone_resistance_pentapeptide_repeat_protein_QnrVC6__complete_CDS	857	cds	plasmid.1.1.genomic.fna
>NG_050559_1_Escherichia_coli_S68_IncI1ST898_rmtE_gene_for_16S_rRNA__guanine_1405_-N_7__-methyltransferase_RmtE2__complete_CDS	1022	cds	plasmid.1.1.genomic.fna
>NG_050590_1_Enterobacter_cloacae_CRE727_pNDM-HF727_blaSHV_gene_for_class_A_extended-spectrum_beta-lactamase_SHV-12__complete_CDS	1061	cds	plasmid.1.1.genomic.fna
>NG_047248_1_uncultured_bacterium_HHV35_pHHV35_aac_3_-IIa_gene_for_aminoglycoside_N-acetyltransferase_AAC_3_-IIa__complete_CDS	1061	cds	plasmid.1.1.genomic.fna
>NG_047388_1_uncultured_bacterium_pSp32_ant_2''_-Ia_gene_for_aminoglycoside_nucleotidyltransferase_ANT_2''_-Ia__complete_CDS	734	cds	plasmid.1.1.genomic.fna
>NG_047443_1_uncultured_bacterium_pTB11_aph_3'_-Ib_gene_for_aminoglycoside_O-phosphotransferase_APH_3'_-Ib__complete_CDS	1016	cds	plasmid.1.1.genomic.fna
>NG_047463_1_Salmonella_enterica_subsp__enterica_serovar_Heidelberg_111_pSH111_227_aph_6_-Ic_gene_for_aminoglycoside_O-phosphotransferase_APH_6_-Ic__complete_CDS	1043	cds	plasmid.1.1.genomic.fna
>NG_047745_1_uncultured_bacterium_pCEm5_dfrB2_gene_for_trimethoprim-resistant_dihydrofolate_reductase_DfrB2__complete_CDS	437	cds	plasmid.1.1.genomic.fna
>NG_047991_1_Staphylococcus_aureus_01A1032_pSR1_mph_C__gene_for_Mph_C__family_macrolide_2'-phosphotransferase__complete_CDS	1100	cds	plasmid.1.1.genomic.fna
>NG_047995_1_uncultured_bacterium_pRSB105_mph_E__gene_for_Mph_E__family_macrolide_2'-phosphotransferase__complete_CDS	1085	cds	plasmid.1.1.genomic.fna
>NG_047997_1_uncultured_bacterium_pRSB111_mph_F__gene_for_Mph_F__family_macrolide_2'-phosphotransferase__complete_CDS	1100	cds	plasmid.1.1.genomic.fna
>NG_048036_1_uncultured_bacterium_pB8_qac_gene_for_Qac-pB8_family_quaternary_ammonium_compound_efflux_SMR_transporter__complete_CDS	533	cds	plasmid.1.1.genomic.fna
>NG_048156_1_uncultured_bacterium_pRSB101_tet_A__gene_for_tetracycline_efflux_MFS_transporter_Tet_A___complete_CDS	1302	cds	plasmid.1.1.genomic.fna
>NG_048162_1__Pasteurella__aerogenes_pPAT2_tet_B__gene_for_tetracycline_efflux_MFS_transporter_Tet_B___complete_CDS	1406	cds	plasmid.1.1.genomic.fna
>NG_048196_1__Pasteurella__aerogenes_pPAT1_tet_H__gene_for_tetracycline_efflux_MFS_transporter_Tet_H___complete_CDS	1379	cds	plasmid.1.1.genomic.fna
>NG_049417_1_uncultured_bacterium_pSp14_blaOXA_gene_for_oxacillin-hydrolyzing_class_D_beta-lactamase_OXA-119__complete_CDS	996	cds	plasmid.1.1.genomic.fna
>NG_049683_1_uncultured_bacterium_pSp33_blaOXA_gene_for_OXA-1_family_class_D_beta-lactamase_OXA-392__complete_CDS	1031	cds	plasmid.1.1.genomic.fna
>NG_050145_1_Escherichia_coli_pC15-1a_blaTEM_gene_for_class_A_broad-spectrum_beta-lactamase_TEM-1__complete_CDS	1061	cds	plasmid.1.1.genomic.fna
>NG_050212_1_Escherichia_coli_U184_pUE184_blaTEM_gene_for_class_A_extended-spectrum_beta-lactamase_TEM-169__complete_CDS	861	cds	plasmid.1.1.genomic.fna
>NG_050218_1_Escherichia_sp__Sflu5_pAK51_blaTEM_gene_for_class_A_beta-lactamase_TEM-181__complete_CDS	1061	cds	plasmid.1.1.genomic.fna
>NG_050948_1_Klebsiella_pneumoniae_6234_p6234-178_193kb_catB_gene_for_type_B-2_chloramphenicol_O-acetyltransferase_CatB11__complete_CDS	833	cds	plasmid.1.1.genomic.fna
>NG_051170_1_Klebsiella_pneumoniae_KP-6884_unnamed5_mcr-1_gene_for_phosphoethanolamine--lipid_A_transferase_MCR-1_2__complete_CDS	1826	cds	plasmid.1.1.genomic.fna
>NG_051319_1_Vibrio_parahaemolyticus_VPS72_pVPS72-VEB_blaVEB_gene_for_class_A_extended-spectrum_beta-lactamase_VEB-18__complete_CDS	1100	cds	plasmid.1.1.genomic.fna
>NG_049126_1_Pseudomonas_aeruginosa_E215_unnamed_blaGES_gene_for_class_A_extended-spectrum_beta-lactamase_GES-23__complete_CDS	864	cds	plasmid.1.1.genomic.fna
>NG_049266_1_Salmonella_enterica_subsp__enterica_serovar_Senftenberg_SENF_pSENF_blaLAT_gene_for_CMY-2_family_cephalosporin-hydrolyzing_class_C_beta-lactamase_LAT-3__complete_CDS	1146	cds	plasmid.1.1.genomic.fna
>NG_051167_1_Klebsiella_pneumoniae_JMI#21_unnamed_blaKPC_gene_for_carbapenem-hydrolyzing_class_A_beta-lactamase_KPC-25__complete_CDS	888	cds	plasmid.1.1.genomic.fna
>NG_048181_1_Escherichia_coli_SE11_pSE11-1_tet_C__gene_for_tetracycline_efflux_MFS_transporter_Tet_C___complete_CDS	1391	cds	plasmid.1.1.genomic.fna
>NG_049015_1_Shigella_sonnei_UIH-1_pfmcSS_blaCTX-M_gene_for_class_A_extended-spectrum_beta-lactamase_CTX-M-64__complete_CDS	976	cds	plasmid.1.1.genomic.fna
>NG_051436_1_Klebsiella_pneumoniae_pCC416_cmlA5_gene_for_chloramphenicol_efflux_MFS_transporter_CmlA5__complete_CDS	1460	cds	plasmid.1.1.genomic.fna
>NG_051437_1_Corynebacterium_striatum_M82B_pTP10_tetA_gene_for_tetracycline_efflux_ABC_transporter_TetAB_subunit_A__complete_CDS	1742	cds	plasmid.1.1.genomic.fna
>NG_051497_1_Escherichia_coli_YD786_pYD786-2_fosA_gene_for_fosfomycin_resistance_glutathione_transferase_FosA6__complete_CDS	620	cds	plasmid.1.1.genomic.fna
>NG_047532_1_Staphylococcus_haemolyticus_288_96_pNVH96_blaZ_gene_for_penicillin-hydrolyzing_class_A_beta-lactamase_BlaZ__complete_CDS	1046	cds	plasmid.1.1.genomic.fna
>NG_047533_1_Staphylococcus_aureus_subsp__aureus_N315_pN315_blaZ_gene_for_penicillin-hydrolyzing_class_A_beta-lactamase_BlaZ__complete_CDS	1046	cds	plasmid.1.1.genomic.fna
>NG_047534_1_Staphylococcus_aureus_pMW2_blaZ_gene_for_penicillin-hydrolyzing_class_A_beta-lactamase_BlaZ__complete_CDS	1046	cds	plasmid.1.1.genomic.fna
>NG_047551_1_Staphylococcus_aureus_pUB102_blaZ_gene_for_penicillin-hydrolyzing_class_A_beta-lactamase_BlaZ__complete_CDS	951	cds	plasmid.1.1.genomic.fna
>NG_047663_1_Corynebacterium_glutamicum_1014_pXZ10145_1_cmx_gene_for_chloramphenicol_efflux_MFS_transporter_Cmx__complete_CDS	1376	cds	plasmid.1.1.genomic.fna
>NG_047664_1_Corynebacterium_striatum_M82B_pTP10_cmx_gene_for_chloramphenicol_efflux_MFS_transporter_Cmx__complete_CDS	1376	cds	plasmid.1.1.genomic.fna
>NG_047665_1_Corynebacterium_jeikeium_A501_pA501_cmx_gene_for_chloramphenicol_efflux_MFS_transporter_Cmx__complete_CDS	1376	cds	plasmid.1.1.genomic.fna
>NG_048467_1_Enterococcus_faecalis_BM4382_pIP834_vanW_gene_for_glycopeptide_resistance_accessory_protein_VanW-B__complete_CDS	1028	cds	plasmid.1.1.genomic.fna
>NG_048472_1_Enterococcus_faecalis_pMG2200_vanW_gene_for_glycopeptide_resistance_accessory_protein_VanW-B__complete_CDS	1028	cds	plasmid.1.1.genomic.fna
>NG_051704_1_Photobacterium_damselae_subsp__piscicida_PT99-018_pP99-018_catA1_gene_for_type_A-1_chloramphenicol_O-acetyltransferase__complete_CDS	860	cds	plasmid.1.1.genomic.fna
>NG_051881_1__Enterobacter__aerogenes_BM2688-I_pIP833_qacF_gene_for_quaternary_ammonium_compound_efflux_SMR_transporter_QacF__complete_CDS	533	cds	plasmid.1.1.genomic.fna
>NG_051911_1_Citrobacter_freundii_B38_pOZ172_qacG2_gene_for_quaternary_ammonium_compound_efflux_SMR_transporter_QacG2__complete_CDS	533	cds	plasmid.1.1.genomic.fna
>NG_051846_1_Klebsiella_pneumoniae_pY2_aadA2_gene_for_ANT_3''_-Ia_family_aminoglycoside_nucleotidyltransferase_AadA2__complete_CDS	968	cds	plasmid.1.1.genomic.fna
>NG_051873_1_uncultured_bacterium_pKJK5_aadA11_gene_for_ANT_3''_-Ia_family_aminoglycoside_nucleotidyltransferase_AadA11__complete_CDS	992	cds	plasmid.1.1.genomic.fna
>NG_051908_1_Klebsiella_oxytoca_CAV1099_pCAV1099-69_aphA16_gene_for_APH_3'__family_aminoglycoside_O-phosphotransferase_AphA16__complete_CDS	989	cds	plasmid.1.1.genomic.fna
>NG_051938_1_Staphylococcus_aureus_pAFS11_apmA_gene_for_aminocyclitol_acetyltransferase_ApmA__complete_CDS	1025	cds	plasmid.1.1.genomic.fna
>NG_051844_1_Pseudomonas_aeruginosa_pDG-1_aac_6'_-Ib_gene_for_aminoglycoside_N-acetyltransferase_AAC_6'_-Ib4__complete_CDS	755	cds	plasmid.1.1.genomic.fna
>NG_052059_1_uncultured_bacterium_pEMB2_aac_6'_-Ib_gene_for_AAC_6'_-Ib_family_aminoglycoside_6'-N-acetyltransferase__complete_CDS	755	cds	plasmid.1.1.genomic.fna
>NG_052082_1_Staphylococcus_saprophyticus_ST2H6_pST2H6_qacH_gene_for_quaternary_ammonium_compound_efflux_SMR_transporter_QacH__complete_CDS	524	cds	plasmid.1.1.genomic.fna
>NG_052086_1_Escherichia_coli_Ecol_448_pEC448_OXA163_aac_6'_-Ib-cr_gene_for_fluoroquinolone-acetylating_aminoglycoside_6'-N-acetyltransferase_AAC_6'_-Ib-cr7__complete_CDS	755	cds	plasmid.1.1.genomic.fna
>NG_052141_1_Escherichia_coli_K983533_pYMG-8_dfrA12_gene_for_trimethoprim-resistant_dihydrofolate_reductase_DfrA12__complete_CDS	698	cds	plasmid.1.1.genomic.fna
>NG_052145_1_uncultured_bacterium_pHH3414_aadA1_gene_for_ANT_3''_-Ia_family_aminoglycoside_nucleotidyltransferase_AadA1__complete_CDS	992	cds	plasmid.1.1.genomic.fna
>NG_052227_1_Salmonella_enterica_subsp__enterica_serovar_Typhimurium_incFI_aadA1_gene_for_ANT_3''_-Ia_family_aminoglycoside_nucleotidyltransferase_AadA1__complete_CDS	992	cds	plasmid.1.1.genomic.fna
>NG_052247_1_Salmonella_enterica_subsp__enterica_serovar_Typhimurium_pS06_aadA1_gene_for_ANT_3''_-Ia_family_aminoglycoside_nucleotidyltransferase_AadA1__complete_CDS	992	cds	plasmid.1.1.genomic.fna
>NG_052250_1_uncultured_bacterium_unnamed_aadA1_gene_for_ANT_3''_-Ia_family_aminoglycoside_nucleotidyltransferase_AadA1__complete_CDS	992	cds	plasmid.1.1.genomic.fna
>NG_052252_1_uncultured_bacterium_pSm47_aadA1_gene_for_ANT_3''_-Ia_family_aminoglycoside_nucleotidyltransferase_AadA1__complete_CDS	963	cds	plasmid.1.1.genomic.fna
>NG_052253_1_uncultured_bacterium_pSp14_aadA5_gene_for_ANT_3''_-Ia_family_aminoglycoside_nucleotidyltransferase_AadA5__complete_CDS	989	cds	plasmid.1.1.genomic.fna
>NG_052254_1_Escherichia_coli_TUM11259_IncN_aac_6'__gene_for_aminoglycoside_6'-N-acetyltransferase__complete_CDS	755	cds	plasmid.1.1.genomic.fna
>NG_052269_1_Escherichia_coli_rl0281_pVP2810_aadA2_gene_for_ANT_3''_-Ia_family_aminoglycoside_nucleotidyltransferase_AadA2__complete_CDS	992	cds	plasmid.1.1.genomic.fna
>NG_052270_1_Acinetobacter_pittii_3_TCVGH_19991022_unnamed_aph_3'_-XV_gene_for_aminoglycoside_O-phosphotransferase_APH_3'_-XV__complete_CDS	969	cds	plasmid.1.1.genomic.fna
>NG_052271_1_Acinetobacter_pittii_3_TCVGH_19991022_unnamed_aadA1_gene_for_ANT_3''_-Ia_family_aminoglycoside_nucleotidyltransferase_AadA1__complete_CDS	992	cds	plasmid.1.1.genomic.fna
>NG_052288_1_uncultured_bacterium_pRSB223_qacG2_gene_for_quaternary_ammonium_compound_efflux_SMR_transporter_QacG2__complete_CDS	533	cds	plasmid.1.1.genomic.fna
>NG_052314_1_uncultured_bacterium_pSp7_aadA1_gene_for_ANT_3''_-Ia_family_aminoglycoside_nucleotidyltransferase_AadA1__complete_CDS	992	cds	plasmid.1.1.genomic.fna
>NG_052315_1_uncultured_bacterium_pT7_aadA2_gene_for_ANT_3''_-Ia_family_aminoglycoside_nucleotidyltransferase_AadA2__complete_CDS	992	cds	plasmid.1.1.genomic.fna
>NG_052317_1_Pasteurella_multocida_pJR2_aadA25_gene_for_ANT_3''_-Ia_family_aminoglycoside_nucleotidyltransferase_AadA25__complete_CDS	992	cds	plasmid.1.1.genomic.fna
>NG_052324_1_uncultured_bacterium_pB3_aadA2_gene_for_ANT_3''_-Ia_family_aminoglycoside_nucleotidyltransferase_AadA2__complete_CDS	992	cds	plasmid.1.1.genomic.fna
>NG_052366_1_Escherichia_coli_pAK33_smr_gene_for_SMR_family_small_multidrug_resistance_efflux_protein_Smr__complete_CDS	518	cds	plasmid.1.1.genomic.fna
>NG_052417_1_Serratia_marcescens_A4Y426_pG5A4Y426_qacF_gene_for_quaternary_ammonium_compound_efflux_SMR_transporter_QacF__complete_CDS	533	cds	plasmid.1.1.genomic.fna
>NG_052436_1_uncultured_bacterium_pB8_aadA5_gene_for_ANT_3''_-Ia_family_aminoglycoside_nucleotidyltransferase_AadA5__complete_CDS	989	cds	plasmid.1.1.genomic.fna
>NG_052486_1_Salmonella_enterica_subsp__enterica_serovar_Virchow_1639SA00_unnamed_aadA1_gene_for_ANT_3''_-Ia_family_aminoglycoside_nucleotidyltransferase_AadA1__complete_CDS	992	cds	plasmid.1.1.genomic.fna
>NG_052487_1_Salmonella_enterica_subsp__enterica_serovar_Typhimurium_04-9275_unnamed_aadA2_gene_for_ANT_3''_-Ia_family_aminoglycoside_nucleotidyltransferase_AadA2__complete_CDS	992	cds	plasmid.1.1.genomic.fna
>NG_052538_1_Salmonella_enterica_subsp__enterica_serovar_Newport_str__SL254_pSN254_aadA25_gene_for_ANT_3''_-Ia_family_aminoglycoside_nucleotidyltransferase_AadA25__complete_CDS	992	cds	plasmid.1.1.genomic.fna
>NG_047231_1_Enterobacter_cloacae_pEC-IMP_aac_3_-II_gene_for_AAC_3_-II_family_aminoglycoside_N-acetyltransferase__complete_CDS	1010	cds	plasmid.1.1.genomic.fna
>NG_047275_1_Escherichia_coli_MG-1_R751_aac_6'_-Ia_gene_for_aminoglycoside_6'-N-acetyltransferase_AAC_6'_-Ia__complete_CDS	758	cds	plasmid.1.1.genomic.fna
>NG_047292_1_Escherichia_coli_1387_pHS1387_aac_6'_-Ib-cr_gene_for_fluoroquinolone-acetylating_aminoglycoside_6'-N-acetyltransferase_AAC_6'_-Ib-cr6__complete_CDS	755	cds	plasmid.1.1.genomic.fna
>NG_047308_1_Klebsiella_pneumoniae_K1_pLQ1000_aac_6'_-Iq_gene_for_aminoglycoside_6'-N-acetyltransferase_AAC_6'_-Iq__complete_CDS	752	cds	plasmid.1.1.genomic.fna
>NG_047321_1_Klebsiella_pneumoniae_LT12_pLT12_aacA43_gene_for_AAC_6'_-Ia_family_aminoglycoside_6'-N-acetyltransferase_AacA43__complete_CDS	764	cds	plasmid.1.1.genomic.fna
>NG_047373_1_Staphylococcus_aureus_pUB110_aadD1_gene_for_aminoglycoside_O-nucleotidyltransferase_ANT_4'_-Ia__complete_CDS	962	cds	plasmid.1.1.genomic.fna
>NG_047375_1_Staphylococcus_aureus_HUC19_pUB110_aadD1_gene_for_aminoglycoside_O-nucleotidyltransferase_ANT_4'_-Ia__complete_CDS	971	cds	plasmid.1.1.genomic.fna
>NG_047559_1_Escherichia_coli_ABC85_pABC85_ble_gene_for_bleomycin_binding_protein_Ble-MBL__complete_CDS	566	cds	plasmid.1.1.genomic.fna
>NG_047770_1_Klebsiella_pneumoniae_pKpANDM-1_ere_A__gene_for_EreA_family_erythromycin_esterase__complete_CDS	1457	cds	plasmid.1.1.genomic.fna
>NG_047842_1_Lactobacillus_reuteri_N16_pTE15_erm_B__gene_for_23S_rRNA__adenine_2058_-N_6__-methyltransferase_Erm_B___complete_CDS	947	cds	plasmid.1.1.genomic.fna
>NG_048042_1_Pseudomonas_aeruginosa_pVS1_qacE_gene_for_quaternary_ammonium_compound_efflux_SMR_transporter_QacE_delta_1__complete_CDS	548	cds	plasmid.1.1.genomic.fna
>NG_048062_1_Klebsiella_pneumoniae_BM4686_pIP849_rmtF_gene_for_16S_rRNA__guanine_1405_-N_7__-methyltransferase_RmtF1__complete_CDS	980	cds	plasmid.1.1.genomic.fna
>NG_048307_1_uncultured_bacterium_HH1107_pHH1107_tet_X__gene_for_tetracycline-inactivating_monooxygenase_Tet_X___complete_CDS	1361	cds	plasmid.1.1.genomic.fna
>NG_048308_1_Riemerella_anatipestifer_0511_pRA0511_tet_X__gene_for_tetracycline-inactivating_monooxygenase_Tet_X___complete_CDS	1367	cds	plasmid.1.1.genomic.fna
>NG_050583_1_Novosphingobium_aromaticivorans_DSM_12444_pNL2_estDL136_gene_for_chloramphenicol_hydrolase__complete_CDS	1127	cds	plasmid.1.1.genomic.fna
>NG_051697_1_Escherichia_coli_pSa_aac_6'_-Ib_gene_for_AAC_6'_-Ib_family_aminoglycoside_6'-N-acetyltransferase__complete_CDS	755	cds	plasmid.1.1.genomic.fna
>NG_052030_1_Klebsiella_pneumoniae_subsp__pneumoniae_KPNIH30_pKPN-b9c_aadA1_gene_for_ANT_3''_-Ia_family_aminoglycoside_nucleotidyltransferase_AadA1__complete_CDS	992	cds	plasmid.1.1.genomic.fna
>NG_052648_1_Escherichia_coli_CNR1271_unnamed_blaCMY_gene_for_class_C_beta-lactamase_CMY-146__complete_CDS	1146	cds	plasmid.1.1.genomic.fna
>NG_050504_2_Citrobacter_freundii_S08-US18_pS08-US18_qnrB_gene_for_quinolone_resistance_pentapeptide_repeat_protein_QnrB41__complete_CDS	684	cds	plasmid.1.1.genomic.fna
>NG_052861_1_Escherichia_coli_HeN867_pHeNE867_mcr-1_gene_for_phosphoethanolamine--lipid_A_transferase_MCR-1_3__complete_CDS	1826	cds	plasmid.1.1.genomic.fna
>NG_052862_1_Klebsiella_pneumoniae_KPC-079_unnamed_blaKPC_gene_for_carbapenem-hydrolyzing_class_A_beta-lactamase_KPC-27__complete_CDS	882	cds	plasmid.1.1.genomic.fna
>NG_052893_1_Salmonella_enterica_subsp__enterica_serovar_Typhimurium_YL14P053_pMCR16_P053_mcr-1_gene_for_phosphoethanolamine--lipid_A_transferase_MCR-1_6__complete_CDS	1826	cds	plasmid.1.1.genomic.fna
>NG_054661_1_Staphylococcus_aureus_SA0406_pHSSA0406_fosB_gene_for_fosfomycin_resistance_bacillithiol_transferase_FosB4__complete_CDS	618	cds	plasmid.3.1.genomic.fna
>NG_054662_1_Staphylococcus_aureus_SA1278_pHSSA1278_fosB_gene_for_fosfomycin_resistance_bacillithiol_transferase_FosB6__complete_CDS	520	cds	plasmid.3.1.genomic.fna
>NG_054663_1_Staphylococcus_aureus_SA1280_pHSSA1280_fosB_gene_for_fosfomycin_resistance_bacillithiol_transferase_FosB5__complete_CDS	620	cds	plasmid.3.1.genomic.fna
>NG_054676_1_Escherichia_coli_NR336_pNR336_blaIMP_gene_for_subclass_B1_metallo-beta-lactamase_IMP-66__complete_CDS	741	cds	plasmid.3.1.genomic.fna
>NG_054677_1_Klebsiella_pneumoniae_Q1130_pKp1130_qnrE_gene_for_quinolone_resistance_pentapeptide_repeat_protein_QnrE1__complete_CDS	845	cds	plasmid.3.1.genomic.fna
>NG_054695_1_Enterobacter_cloacae_N13-1531_pIMI-5_blaIMI_gene_for_carbapenem-hydrolyzing_class_A_beta-lactamase_IMI-5__complete_CDS	1079	cds	plasmid.3.1.genomic.fna
>NG_054962_1_Staphylococcus_xylosus_JW2311_pJW2311_erm_48__gene_for_23S_rRNA__adenine_2058_-N_6__-methyltransferase_Erm_48___complete_CDS	932	cds	plasmid.3.1.genomic.fna
>NZ_CP022019_1_Salmonella_enterica_subsp__enterica_serovar_Quebec_str__S-1267_plasmid_punamed2__complete_sequence	4626699	Crowd curation(chromosome)	plasmid.3.1.genomic.fna
>NG_055267_1_Enterobacter_asburiae_TA6166_pTMTA61661_blaFRI_gene_for_carbapenem-hydrolyzing_class_A_beta-lactamase_FRI-4__complete_CDS	885	cds	plasmid.3.1.genomic.fna
>NG_055489_1_Klebsiella_pneumoniae_0593_pKp593_blaVIM_gene_for_subclass_B1_metallo-beta-lactamase_VIM-52__complete_CDS	801	cds	plasmid.3.1.genomic.fna
>NG_055490_1_Klebsiella_pneumoniae_1210_pKp1210_blaOXA_gene_for_OXA-48_family_class_D_beta-lactamase_OXA-519__complete_CDS	798	cds	plasmid.3.1.genomic.fna
>NG_055491_1_Enterobacter_asburiae_107E1_p107E1_blaIMI_gene_for_carbapenem-hydrolyzing_class_A_beta-lactamase_IMI-13__complete_CDS	879	cds	plasmid.3.1.genomic.fna
>NG_055504_1_Enterobacter_cloacae_N17-00710_pN17710-1_blaIMI_gene_for_carbapenem-hydrolyzing_class_A_beta-lactamase_IMI-16__complete_CDS	879	cds	plasmid.3.1.genomic.fna
>NG_055505_1_Escherichia_coli_WJ1_pWJ1_mcr-3_gene_for_phosphoethanolamine--lipid_A_transferase_MCR-3_1__complete_CDS	1826	cds	plasmid.3.1.genomic.fna
>NG_055658_1_Salmonella_enterica_subsp__enterica_serovar_Paratyphi_B_pSE12-02541_mcr-5_gene_for_phosphoethanolamine--lipid_A_transferase_MCR-5_1__complete_CDS	1844	cds	plasmid.3.1.genomic.fna
>NG_050417_1_Escherichia_coli_SHP45_pHNSHP45_mcr-1_gene_for_phosphoethanolamine--lipid_A_transferase_MCR-1__complete_CDS	1826	cds	plasmid.4.1.genomic.fna
>NG_055582_1_Escherichia_coli_LV23529_pLV23529-MCR-1_9_mcr-1_gene_for_phosphoethanolamine--lipid_A_transferase_MCR-1_9__complete_CDS	1826	cds	plasmid.4.1.genomic.fna
>NG_055782_1_Escherichia_coli_WCHEC-LL123_pMCR3_WCHEC-LL123_mcr-3_gene_for_phosphoethanolamine--lipid_A_transferase_MCR-3_5__complete_CDS	1826	cds	plasmid.4.1.genomic.fna
>NG_055584_1_Klebsiella_pneumoniae_TA6363_pTMTA63632_blaIMP_gene_for_subclass_B1_metallo-beta-lactamase_IMP-68__complete_CDS	738	cds	plasmid.4.1.genomic.fna
>NG_055588_1_Klebsiella_pneumoniae_CCUG_70747_pKpn70747_1_blaSHV_gene_for_class_A_beta-lactamase_SHV-200__complete_CDS	861	cds	plasmid.4.1.genomic.fna
>NG_055638_1_Listeria_monocytogenes_serotype_4b_str__H7858_4b_H7858_pLM80_bcrB_gene_for_quaternary_ammonium_compound_efflux_SMR_transporter_BcrB__complete_CDS	518	cds	plasmid.4.1.genomic.fna
>NG_055639_1_Listeria_monocytogenes_serotype_4b_str__H7858_4b_H7858_pLM80_bcrC_gene_for_quaternary_ammonium_compound_efflux_SMR_transporter_BcrC__complete_CDS	545	cds	plasmid.4.1.genomic.fna
>NG_055646_1_Shigella_sonnei_KR20084469_3_unnamed_blaTEM_gene_for_class_A_beta-lactamase_TEM-196__complete_CDS	889	cds	plasmid.4.1.genomic.fna
>NG_055653_1_Aeromonas_sobria_LIM82_unnamed_blaOXA_gene_for_OXA-10_family_class_D_beta-lactamase_OXA-368__complete_CDS	1001	cds	plasmid.4.1.genomic.fna
>NG_055985_1_Staphylococcus_haemolyticus_JCSC1435_pSHaeB_erm_C__gene_for_23S_rRNA__adenine_2058_-N_6__-methyltransferase_Erm_C___complete_CDS	935	cds	plasmid.4.1.genomic.fna
>NG_055987_1_Staphylococcus_aureus_subsp__aureus_USA300_FPR3757_pUSA02_tet_K__gene_for_tetracycline_efflux_MFS_transporter_Tet_K___complete_CDS	1515	cds	plasmid.4.1.genomic.fna
>NG_055988_1_Staphylococcus_aureus_subsp__aureus_USA300_FPR3757_pUSA03_erm_C__gene_for_23S_rRNA__adenine_2058_-N_6__-methyltransferase_Erm_C___complete_CDS	935	cds	plasmid.4.1.genomic.fna
>NG_055994_1_Staphylococcus_aureus_subsp__aureus_JH9_pSJH901_blaZ_gene_for_penicillin-hydrolyzing_class_A_beta-lactamase_BlaZ__complete_CDS	1046	cds	plasmid.4.1.genomic.fna
>NG_055997_1_Staphylococcus_aureus_subsp__aureus_USA300_TCH1516_pUSA300HOUMR_blaZ_gene_for_penicillin-hydrolyzing_class_A_beta-lactamase_BlaZ__complete_CDS	1046	cds	plasmid.4.1.genomic.fna
>NG_055998_1_Staphylococcus_aureus_subsp__aureus_USA300_TCH1516_pUSA300HOUMR_msr_A__gene_for_ABC-F_type_ribosomal_protection_protein_Msr_A___complete_CDS	1667	cds	plasmid.4.1.genomic.fna
>NG_055999_1_Staphylococcus_aureus_subsp__aureus_USA300_TCH959_pUSA300HOUMS_blaZ_gene_for_penicillin-hydrolyzing_class_A_beta-lactamase_BlaZ__complete_CDS	1046	cds	plasmid.4.1.genomic.fna
>NG_056001_1_Pseudomonas_aeruginosa_R1033_aac_3_-I_gene_for_aminoglycoside_N-acetyltransferase_AAC_3_-Ia__complete_CDS	665	cds	plasmid.4.1.genomic.fna
>NG_047250_1_Escherichia_coli_clinical_isolate_164_R_aac_3_-II_gene_for_aminoglycoside_N-acetyltransferase_AAC_3_-IIc__complete_CDS	1061	cds	plasmid.4.1.genomic.fna
>NG_047251_1_Citrobacter_freundii_pCTX-M3_aac_3_-II_gene_for_aminoglycoside_N-acetyltransferase_AAC_3_-IId__complete_CDS	1061	cds	plasmid.4.1.genomic.fna
>NG_047266_1_Pseudomonas_aeruginosa_pV2GY3_aac_6'__gene_for_aminoglycoside_N-acetyltransferase_AAC_6'_-32__complete_CDS	755	cds	plasmid.4.1.genomic.fna
>NG_047279_1_Pseudomonas_aeruginosa_hh320_pLQ1001_aac_6'__gene_for_aminoglycoside_6'-N-acetyltransferase_AAC_6'_-Iai__complete_CDS	767	cds	plasmid.4.1.genomic.fna
>NG_047337_1_Pasteurella_multocida_pCCK647_ant_3''_-Ia_gene_for_ANT_3''_-Ia_family_aminoglycoside_nucleotidyltransferase_AadA14__complete_CDS	986	cds	plasmid.4.1.genomic.fna
>NG_047631_1_Staphylococcus_sciuri_pSCFS1_cfr_gene_for_23S_rRNA__adenine_2503_-C_8__-methyltransferase_Cfr__complete_CDS	1250	cds	plasmid.4.1.genomic.fna
>NG_047632_1_Staphylococcus_aureus_pSCFS3_cfr_gene_for_23S_rRNA__adenine_2503_-C_8__-methyltransferase_Cfr__complete_CDS	1250	cds	plasmid.4.1.genomic.fna
>NG_047655_1_Pseudomonas_aeruginosa_RPL11_cmlA_gene_for_chloramphenicol_efflux_MFS_transporter_CmlA6__complete_CDS	1460	cds	plasmid.4.1.genomic.fna
>NG_047723_1_Vibrio_cholerae_non-O1_non-O139_pRJ354C_dfrA_gene_for_trimethoprim-resistant_dihydrofolate_reductase_DfrA27__complete_CDS	674	cds	plasmid.4.1.genomic.fna
>NG_047747_1_Klebsiella_aerogenes_R751_dfrB_gene_for_trimethoprim-resistant_dihydrofolate_reductase_DfrB3__complete_CDS	437	cds	plasmid.4.1.genomic.fna
>NG_047897_1_Mycobacterium_abscessus_subsp__bolletii_F1725_BRA100_fosX_gene_for_fosfomycin_resistance_thiol_transferase_FosI__complete_CDS	605	cds	plasmid.4.1.genomic.fna
>NG_048578_1_Salmonella_enterica_subsp__enterica_serovar_Typhimurium_pSTI1_aac_6'_-Ib11_gene_for_aminoglycoside_N-acetyltransferase_AAC_6'_-Ib11__complete_CDS	770	cds	plasmid.4.1.genomic.fna
>NG_051879_1_Pseudomonas_aeruginosa_pae943_unnamed_cmlA_gene_for_chloramphenicol_efflux_MFS_transporter_CmlA8__complete_CDS	1460	cds	plasmid.4.1.genomic.fna
>NG_051883_1_Salmonella_enterica_subsp__enterica_serovar_Derby_SE246_04_pSE246_04-a_lnu_F__gene_for_lincosamide_nucleotidyltransferase_Lnu_F___complete_CDS	1022	cds	plasmid.4.1.genomic.fna
>NG_052065_1_Staphylococcus_aureus_pI258_blaZ_gene_for_BlaZ_family_penicillin-hydrolyzing_class_A_beta-lactamase_PC1__complete_CDS	1014	cds	plasmid.4.1.genomic.fna
>NG_052167_1_Enterobacter_cloacae_p068-50543A_dfrB_gene_for_trimethoprim-resistant_dihydrofolate_reductase_DfrB9__complete_CDS	437	cds	plasmid.4.1.genomic.fna
>NG_052259_1_Chamaesiphon_minutus_PCC_6605_pCHA6605_01_aac_6'__gene_for_aminoglycoside_6'-N-acetyltransferase_AacA47__complete_CDS	755	cds	plasmid.4.1.genomic.fna
>NG_054660_1_Acinetobacter_lwoffii_ED23-35_pALWED1_8_aadA27_gene_for_ANT_3''_-II_family_aminoglycoside_nucleotidyltransferase_AadA27__complete_CDS	989	cds	plasmid.4.1.genomic.fna
>NG_055641_1_uncultured_bacterium_pRSB101_tla2_gene_for_class_A_extended-spectrum_beta-lactamase_TLA-2__complete_CDS	1115	cds	plasmid.4.1.genomic.fna
>NG_056170_1_Klebsiella_pneumoniae_NR5632_NR5632_p1_blaKPC_gene_for_carbapenem-hydrolyzing_class_A_beta-lactamase_KPC-33__complete_CDS	1082	cds	plasmid.4.1.genomic.fna
>NG_056191_1_Lactobacillus_reuteri_AE78_pTE44_erm_B__gene_for_23S_rRNA__adenine_2058_-N_6__-methyltransferase_Erm_B___complete_CDS	953	cds	plasmid.4.1.genomic.fna
>NG_051171_1_Escherichia_coli_KP37_pKP37-BE_mcr-2_gene_for_phosphoethanolamine--lipid_A_transferase_MCR-2_1__complete_CDS	1817	cds	plasmid.4.1.genomic.fna
>NG_056408_1_Escherichia_coli_ZZEC22_unnamed_blaCTX-M_gene_for_class_A_extended-spectrum_beta-lactamase_CTX-M-178__complete_CDS	876	cds	plasmid.4.1.genomic.fna
>NG_056413_1_Klebsiella_pneumoniae_SC20141012_pSC20141012_mcr-7_gene_for_phosphoethanolamine--lipid_A_transferase_MCR-7_1__complete_CDS	1820	cds	plasmid.4.1.genomic.fna
>NG_059280_1_Enterobacter_cloacae_20ES_p20ES-288_qnrA_gene_for_quinolone_resistance_pentapeptide_repeat_protein_QnrA9__complete_CDS	857	cds	plasmid.4.1.genomic.fna
>NG_059318_1_Escherichia_coli_Z7_pNGX2-QnrS1_qnrS_gene_for_quinolone_resistance_pentapeptide_repeat_protein_QnrS11__complete_CDS	857	cds	plasmid.4.1.genomic.fna
>NG_059325_1_Myroides_odoratimimus_PR63039_p63039_blaMYO_gene_for_subclass_B1_metallo-beta-lactamase_MYO-1__complete_CDS	1001	cds	plasmid.4.1.genomic.fna
>NG_059329_1_Escherichia_coli_Ecol_422_pEC422_1_qnrE_gene_for_quinolone_resistance_pentapeptide_repeat_protein_QnrE2__complete_CDS	845	cds	plasmid.4.1.genomic.fna
>NG_059336_1_Klebsiella_pneumoniae_DT12_pDT12_blaCTX-M_gene_for_inhibitor-resistant_class_A_extended-spectrum_beta-lactamase_CTX-M-219__complete_CDS	1076	cds	plasmid.4.1.genomic.fna
>NG_060511_1_Pseudomonas_aeruginosa_PA96_pOZ176_catB8_gene_for_type_B-3_chloramphenicol_O-acetyltransferase_CatB8__complete_CDS	833	cds	plasmid.4.1.genomic.fna
>NG_060579_1_Campylobacter_coli_Tx40_unnamed_cfr_C__gene_for_23S_rRNA__adenine_2503_-C_8__-methyltransferase_Cfr_C___complete_CDS	1262	cds	plasmid.4.1.genomic.fna
>NG_047784_2_Photobacterium_damselae_subsp__piscicida_pPDP9106b_erm_42__gene_for_23S_rRNA__adenine_2058_-N_6__-methyltransferase_Erm_42___complete_CDS	1106	cds	plasmid.4.1.genomic.fna
>NG_048128_2_Corynebacterium_sp__L2-79-05_pLEW279a_tet_33__gene_for_tetracycline_efflux_MFS_transporter_Tet_33___complete_CDS	1424	cds	plasmid.4.1.genomic.fna
>NG_050281_1_Klebsiella_pneumoniae_CLSiS_3151_98_pbla-TEM-68_blaTEM_gene_for_inhibitor-resistant_class_A_extended-spectrum_beta-lactamase_TEM-68__complete_CDS	861	cds	plasmid.4.1.genomic.fna
>NG_050471_1_Citrobacter_freundii_pHM6-171_qnrB_gene_for_quinolone_resistance_pentapeptide_repeat_protein_QnrB11__complete_CDS	648	cds	plasmid.4.1.genomic.fna
>NG_050483_1_Citrobacter_werkmanii_PS012_pPS012_qnrB_gene_for_quinolone_resistance_pentapeptide_repeat_protein_QnrB22__complete_CDS	648	cds	plasmid.4.1.genomic.fna
>NG_052583_3_Escherichia_coli_APEC_O1_pAPEC-O1-R_aac_3_-VIa_gene_for_aminoglycoside_N-acetyltransferase_AAC_3_-VIa__complete_CDS	1100	cds	plasmid.4.1.genomic.fna
>NG_055784_2_Escherichia_coli_347-43491A_p977565_mcr-1_gene_for_phosphoethanolamine--lipid_A_transferase_MCR-1_11__complete_CDS	1829	cds	plasmid.4.1.genomic.fna
>NG_055993_2_Aeromonas_salmonicida_subsp__salmonicida_A449_catA13_gene_for_type_A-13_chloramphenicol_O-acetyltransferase__complete_CDS	824	cds	plasmid.4.1.genomic.fna
>NG_056002_2_Salmonella_enterica_subsp__enterica_serovar_Kentucky_str__CVM29188_pCVM29188_146_aph_3''_-Ib_gene_for_aminoglycoside_O-phosphotransferase_APH_3''_-Ib__complete_CDS	1028	cds	plasmid.4.1.genomic.fna
>NG_061384_1_Enterococcus_faecalis_V583_pTEF1_qacZ_gene_for_quaternary_ammonium_compound_efflux_SMR_transporter_QacH__complete_CDS	524	cds	plasmid.4.1.genomic.fna
>NG_061385_1_Staphylococcus_aureus_SK18_pSK1_qacA_gene_for_quaternary_ammonium_compound_efflux_MFS_transporter_QacA__complete_CDS	1745	cds	plasmid.4.1.genomic.fna
>NG_061399_1_Klebsiella_pneumoniae_KP91_pKP91_mcr-8_gene_for_phosphoethanolamine--lipid_A_transferase_MCR-8_1__complete_CDS	1898	cds	plasmid.4.1.genomic.fna
>NG_061405_1_Escherichia_coli_ECPB39_unnamed_mcr-5_gene_for_phosphoethanolamine--lipid_A_transferase_MCR-5_3__complete_CDS	1644	cds	plasmid.4.1.genomic.fna
>NG_061609_1_Escherichia_coli_ESBL_23_02_unnamed_blaCTX-M_gene_for_class_A_extended-spectrum_beta-lactamase_CTX-M-222__complete_CDS	876	cds	plasmid.5.1.genomic.fna
>NG_061611_1_Escherichia_coli_CNR2389_unnamed_blaTEM_gene_for_class_A_extended-spectrum_beta-lactamase_TEM-236__complete_CDS	861	cds	plasmid.5.1.genomic.fna
